# Supplementary material for: Comparative SNP and Haplotype Analysis Reveals a Higher Genetic Diversity and Rapider LD Decay in Tropical than Temperate Germplasm in Maize
Source: PLoS One. 2011 Sep 15;6(9):e24861. doi: 10.1371/journal.pone.0024861 (PMC3174237; doi:10.1371/journal.pone.0024861)
Supplement: Table S1 — Detailed information of SNPs used in the study. The SNP name, chromosome, physical position, SNP type, gene name and ID harboring SNPs, minor allele frequency, polymorphic information content (PIC), and heterozygosity were provided. (XLSX) [file pone.0024861.s002.xlsx]

## Sheet: Sheet1
Table S1 Detailed information of SNPs used in the study. SNP postions, types, and gene identification numbers were based on maize B73 genome (www.maizesequence.org)
SNP Marker	Chromosome	Position	SNP type	Gene ID	Minor allele frquency	Polymorphic information content	Heterozygosity
PZA01271.1	1	1947984	exon	GRMZM2G060296	0.551454	0.372338	0.505295
PZA03613.2	1	2914066	exon	GRMZM2G137366	0.742597	0.309219	0.617706
PZA03613.1	1	2914371	exon	GRMZM2G137366	0.834459	0.23811	0.723726
PZA03614.2	1	2915078	Non genic		0.586323	0.367437	0.514903
PZA02129.1	1	3706018	exon	GRMZM2G030299	0.549661	0.372522	0.504933
PZA00393.1	1	4175293	Intron	GRMZM2G458009	0.908989	0.151768	0.834544
PZA00393.4	1	4175573	exon	GRMZM2G458009	0.923937	0.130676	0.859446
PZA02869.2	1	4430055	exon	GRMZM2G040762	0.784753	0.280766	0.662169
PZA02032.1	1	4490461	exon	GRMZM2G437776	0.788813	0.277672	0.666826
PZB00919.1	1	5353319	Intron	GRMZM2G090051	0.757848	0.299674	0.632971
PHM2244.142	1	5562502	exon	GRMZM2G177508	0.922197	0.133204	0.8565
PHM4997.17	1	6229998	Intron	GRMZM2G031859	0.854072	0.218199	0.750735
PHM4997.11	1	6230096	exon	GRMZM2G031859	0.763514	0.295917	0.638879
PHM1699.29	1	7826770	exon	GRMZM2G096247	0.560538	0.371308	0.50733
PZA00181.2	1	8366411	exon	GRMZM2G018491	0.682127	0.339629	0.56634
PZA00528.1	1	8367944	Intron	GRMZM2G018579	0.91601	0.142032	0.846129
PZA00175.2	1	8510027	exon	GRMZM2G472167	0.576404	0.369094	0.511675
PZB01915.1	1	9029842	exon	GRMZM2G450125	0.705817	0.329051	0.584721
PZA02284.1	1	9273299	exon	GRMZM2G075622	0.676538	0.341892	0.562331
PZA00731.7	1	9300539	exon	GRMZM2G079772	0.747758	0.30608	0.622768
PZA03518.1	1	10065349	exon	GRMZM2G339563	0.900447	0.163212	0.820716
PZA03519.1	1	10066126	exon	GRMZM2G339563	0.756152	0.300776	0.631228
PZA03520.1	1	10067544	exon	GRMZM2G339563	0.752796	0.302926	0.627812
PZA03520.2	1	10067604	Intron	GRMZM2G339563	0.90991	0.150508	0.836052
PZA03520.3	1	10067746	exon	GRMZM2G339563	0.931767	0.11907	0.872846
PZA03520.4	1	10067852	Intron	GRMZM2G339563	0.919463	0.137134	0.851899
PZA03521.1	1	10068726	Intron	GRMZM2G339563	0.800895	0.268068	0.681075
PZA00106.10	1	10069145	exon	GRMZM2G339563	0.803812	0.265659	0.684603
PZA00887.1	1	10934676	exon	GRMZM2G358279	0.644165	0.353353	0.541567
PZA03552.1	1	12209727	Non genic		0.931306	0.119764	0.87205
PZA03557.1	1	12906197	Intron	GRMZM2G172322	0.710112	0.326955	0.588294
PZA03558.3	1	12907214	Intron	GRMZM2G172322	0.776906	0.286564	0.653354
PZA03663.1	1	14463283	Non genic		0.600225	0.364753	0.52009
PZA03663.2	1	14463522	exon	GRMZM2G091916	0.907865	0.153299	0.832708
PZA03662.2	1	14464249	exon	GRMZM2G091916	0.888143	0.178951	0.80131
csu1171.2	1	14578606	exon	GRMZM2G026807	0.563232	0.37097	0.507997
PZA01497.1	1	14578834	exon	GRMZM2G026807	0.534091	0.373835	0.502324
PHM1653.31	1	14898863	exon	GRMZM2G440280	0.634529	0.356247	0.536196
PZA02094.9	1	15725672	exon	GRMZM2G119852	0.535539	0.373734	0.502526
PZA02393.2	1	16530875	exon	GRMZM2G017616	0.690698	0.335989	0.572731
PZB00648.5	1	17595139	exon	GRMZM2G410515	0.662442	0.34722	0.552775
PZB00718.5	1	17601207	exon	GRMZM2G410515	0.926174	0.1274	0.863249
PZB00718.6	1	17601517	Intron	GRMZM2G410515	0.71573	0.324129	0.593079
PZA01030.1	1	17680592	exon	GRMZM2G113401	0.909502	0.151067	0.835384
PZA00358.12	1	18908016	Intron	GRMZM2G031177	0.725951	0.318733	0.602108
PZA00425.11	1	21457474	exon	GRMZM2G004397	0.617241	0.360877	0.527491
PHM13619.5	1	22281738	exon	GRMZM2G006958	0.739865	0.310844	0.61507
PHM3226.15	1	22601266	exon	GRMZM2G119104	0.778652	0.285295	0.655294
PZA02487.1	1	22601426	exon	GRMZM2G119104	0.781674	0.28307	0.658681
PHM4531.46	1	22918337	Intron	GRMZM2G015219	0.90604	0.155768	0.829737
PZD00096.1	1	23266657	exon	GRMZM2G005624	0.948546	0.0928491	0.902387
PZD00097.1	1	23267340	Intron	GRMZM2G005624	0.573529	0.369535	0.510813
PZD00098.2	1	23267839	exon	GRMZM2G005624	0.979866	0.0386792	0.960542
PZA02921.9	1	25035236	exon	AC194015.3_FG003	0.665158	0.346235	0.554555
PZB01957.2	1	26283149	Intron	GRMZM2G079823	0.868834	0.201948	0.772077
PZB01957.3	1	26283224	exon	GRMZM2G079823	0.956977	0.0789542	0.917655
PZB02058.1	1	28526738	Intron	GRMZM2G099797	0.558824	0.371516	0.50692
PHM3951.25	1	31928634	exon	GRMZM2G100714	0.953725	0.0843723	0.911732
PZA00654.12	1	32583284	exon	AC233859.1_FG005	0.979866	0.0386792	0.960542
PZA00654.10	1	32583345	exon	AC233859.1_FG005	0.973154	0.0508849	0.94775
PZA01348.1	1	34476224	exon	GRMZM2G102347	0.991031	0.0176183	0.982224
PZB01662.2	1	34479054	Intron	GRMZM2G102347	0.868834	0.201948	0.772077
PZA02686.1	1	34724096	exon	GRMZM2G058870	0.971973	0.0529986	0.945517
PHM835.25	1	34768598	exon	GRMZM2G355450	0.878924	0.190184	0.787166
PZA00017.4	1	35620809	exon	GRMZM2G127123	0.92809	0.12457	0.866522
PZA00192.6	1	35621919	Intron	GRMZM2G127123	0.916107	0.141896	0.846291
PZA03345.5	1	36548621	Intron	GRMZM2G372398	0.737136	0.312442	0.612467
PZA02271.1	1	38607726	exon	GRMZM2G012566	0.980942	0.0366911	0.96261
PHM4597.14	1	38608156	Intron	GRMZM2G012566	0.730594	0.316172	0.606347
PHM4359.21	1	39922358	exon	GRMZM2G109885	0.8	0.2688	0.68
PZA00240.6	1	41231748	exon	GRMZM2G428410	0.561785	0.371153	0.507635
PHM2177.85	1	41232121	exon	GRMZM2G428410	0.754005	0.302156	0.629037
PHM3726.129	1	41390404	exon	GRMZM2G048482	0.5	0.375	0.5
PHM11000.37	1	43711880	exon	GRMZM2G030880	0.995516	0.00888853	0.991072
PHM11000.21	1	43712020	exon	GRMZM2G030880	0.861949	0.209667	0.762014
PZA03243.3	1	44531888	exon	GRMZM2G107867	0.573529	0.369535	0.510813
PZA03243.4	1	44532279	Intron	GRMZM2G107867	0.950562	0.0895712	0.906012
PZA03243.2	1	44532330	Intron	GRMZM2G107867	0.72695	0.318188	0.603013
PZA03742.2	1	44535266	exon	GRMZM2G107867	0.728188	0.317508	0.604139
PZA03742.1	1	44535423	exon	GRMZM2G107867	0.70852	0.327738	0.586961
PZB02517.1	1	45278876	Intron	GRMZM2G053669	0.739278	0.31119	0.614508
PZA00081.18	1	45675182	Non genic		0.924888	0.129288	0.861059
PHM4313.17	1	45788920	Intron	AC196161.3_FG008	0.944695	0.0990329	0.895508
umc13.1	1	46064387	Intron	GRMZM2G308034	0.955882	0.0807857	0.915657
PZA03183.5	1	46065084	exon	GRMZM2G308034	0.850679	0.221778	0.745951
PZB00872.3	1	46255059	exon	GRMZM2G029543	0.914989	0.143468	0.844431
PZD00010.3	1	46810807	exon	GRMZM2G455809	0.941834	0.103562	0.890435
PZA03673.2	1	49531663	Intron	GRMZM2G043484	0.90991	0.150508	0.836052
PZA03673.1	1	49531723	Intron	GRMZM2G043484	0.765695	0.294439	0.641188
PZA03672.1	1	49533656	Intron	GRMZM2G043484	0.95045	0.089753	0.905811
PHM4913.18	1	50197169	exon	GRMZM2G394212	0.893018	0.172819	0.808926
PZA00468.11	1	50197355	Intron	GRMZM2G394212	0.994369	0.0111352	0.988802
PZA00468.8	1	50197662	Intron	GRMZM2G394212	0.92953	0.122426	0.868992
PZA03168.5	1	51514741	exon	GRMZM2G070849	0.939597	0.107066	0.886492
PZA03168.2	1	51514784	exon	GRMZM2G070849	0.639821	0.354686	0.5391
PZA01866.1	1	51576563	Non genic		0.502398	0.374994	0.500012
PHM12323.17	1	53357797	exon	GRMZM2G102365	0.530879	0.374045	0.501907
PZA03746.1	1	53431114	exon	GRMZM2G042615	0.539326	0.373449	0.503093
PZA02737.1	1	54049221	exon	GRMZM2G423851	0.785393	0.280283	0.662899
PZA02550.1	1	55173916	exon	GRMZM2G320325	0.71861	0.322642	0.595581
PHM2130.29	1	55559200	Non genic		0.629797	0.357585	0.533694
PZA02114.1	1	56175806	exon	GRMZM2G119850	0.978652	0.0409121	0.958215
PZA03452.5	1	56388733	Non genic		0.993258	0.0133026	0.986608
PZB01062.3	1	56846728	Intron	GRMZM2G010823	0.524664	0.374391	0.501217
PZA00328.1	1	59647300	Intron	GRMZM2G052148	0.874157	0.19581	0.779987
PZA03561.1	1	60212051	exon	GRMZM2G169890	0.524306	0.374409	0.501182
PZA03561.2	1	60212360	Intron	GRMZM2G169890	0.814898	0.256173	0.698322
PZA00378.9	1	63030387	Non genic		0.85906	0.212833	0.757849
PZA03189.4	1	64261105	exon	GRMZM2G147698	0.537246	0.373609	0.502775
PZA00263.13	1	65108131	exon	GRMZM2G042683	0.854586	0.217652	0.751463
PHM5098.25	1	65825628	exon	GRMZM2G051879	0.909091	0.151629	0.834711
PHM1950.71	1	66028264	exon	GRMZM2G412430	0.875847	0.19383	0.782521
PHM5306.16	1	76053490	exon	GRMZM2G174161	0.608696	0.362906	0.523629
PZA01267.3	1	76054042	Intron	GRMZM2G174161	0.617241	0.360877	0.527491
PZA00752.1	1	80803012	exon	GRMZM2G030529	0.907029	0.154432	0.831346
PZA01135.1	1	82563962	exon	GRMZM2G097249	0.822398	0.249452	0.707881
PZB01235.4	1	88380865	exon	GRMZM2G392477	0.901826	0.161394	0.822929
PZA03240.1	1	90772226	Intron	GRMZM2G053720	0.64574	0.352858	0.54248
PZA03240.2	1	90772275	Intron	GRMZM2G053720	0.730942	0.315977	0.606668
PZA03240.4	1	90772459	exon	GRMZM2G053720	0.897523	0.167033	0.816048
PZA03465.1	1	91279356	exon	GRMZM2G037255	0.901136	0.162305	0.821821
PZA03407.2	1	91391968	Intron	GRMZM2G089291	0.616516	0.361055	0.527152
PZA03407.3	1	91392495	Intron	GRMZM2G089291	0.729821	0.316603	0.605635
PZA03407.4	1	91392617	exon	GRMZM2G089291	0.78139	0.283281	0.658361
PZA00944.1	1	91429024	Intron	GRMZM2G089121	0.680899	0.340134	0.565449
PZB02176.2	1	92531478	Non genic		0.876957	0.19252	0.784194
PZA00705.1	1	95897136	Non genic		0.890023	0.176603	0.804235
PHM9418.11	1	96545939	Intron	GRMZM2G033526	0.793919	0.273686	0.672777
PHM10621.29	1	101421468	exon	GRMZM2G090500	0.826622	0.245556	0.713364
PHM12633.15	1	102664092	Intron	GRMZM2G022603	0.944072	0.100025	0.894399
PZA00939.1	1	106026234	exon	GRMZM2G144155	0.544419	0.373019	0.503946
PZA01254.2	1	106204446	exon	GRMZM2G143625	0.535227	0.373756	0.502482
PHM3463.18	1	106204548	exon	GRMZM2G143625	0.762387	0.296673	0.637694
PZA02070.1	1	114236993	exon	GRMZM2G110198	0.887025	0.180339	0.799576
PHM1932.51	1	118875639	exon	GRMZM2G114356	0.672686	0.343401	0.559641
csu1138.3	1	119018614	exon	GRMZM2G009465	0.654462	0.350003	0.547717
PZB01067.1	1	123937824	Intron	GRMZM2G048371	0.922819	0.132303	0.857551
PZA03394.1	1	137862451	Non genic		0.900224	0.163506	0.820359
PHM4695.5	1	143891365	exon	GRMZM2G077757	0.799771	0.268987	0.679726
PZA02577.1	1	148524993	Intron	GRMZM2G435274	0.585812	0.367528	0.514728
PZA03200.2	1	148694799	Intron	GRMZM2G143046	0.686788	0.337676	0.56978
PHM1725.34	1	150544945	exon	GRMZM2G007146	0.744395	0.308136	0.619457
PZA02741.1	1	161072169	exon	GRMZM2G048140	0.623303	0.359334	0.530407
PZA02135.2	1	166550294	Non genic		0.599078	0.364991	0.519633
PZA03580.4	1	175158988	Intron	GRMZM2G022365	0.903302	0.159436	0.825305
an1.5	1	175504926	Intron	GRMZM2G141955	0.752822	0.30291	0.627838
PHM4053.15	1	176705478	Intron	GRMZM2G449274	0.687643	0.337311	0.57042
PZA00455.16	1	179851941	exon	GRMZM2G392791	0.875604	0.194116	0.782157
PZA00455.14	1	179852026	exon	GRMZM2G392791	0.716368	0.323802	0.59363
PHM3147.18	1	181940662	Intron	GRMZM2G023906	0.76644	0.293931	0.64198
PZA02191.1	1	182386577	Intron	GRMZM2G110143	0.836758	0.235872	0.726812
PHM1809.18	1	183295965	exon	GRMZM2G042371	0.900901	0.162616	0.821443
PHM1968.22	1	183647544	exon	GRMZM2G414241	0.507059	0.37495	0.5001
PZA00068.1	1	183831591	Intron	GRMZM2G080746	0.702532	0.330616	0.582038
PHM5622.21	1	183831657	exon	GRMZM2G080746	0.75	0.304688	0.625
PZA03531.1	1	184088942	exon	GRMZM2G024668	0.987613	0.0241685	0.975532
PHM4300.6	1	189467932	exon	GRMZM2G169270	0.944954	0.0986204	0.895968
PHM5727.5	1	192367988	exon	GRMZM2G179366	0.862416	0.209151	0.762691
PZD00053.5	1	193887304	Intron	GRMZM2G159397	0.934004	0.115681	0.87672
PZA00619.3	1	195425179	exon	GRMZM2G159996	0.828638	0.243667	0.716007
PZA03427.1	1	195589423	exon	GRMZM2G046493	0.928412	0.124092	0.867073
PZA03427.2	1	195589542	Intron	GRMZM2G046493	0.92455	0.129783	0.860485
PZA02467.10	1	196927608	exon	GRMZM2G477872	0.639955	0.354645	0.539175
PZA03074.27	1	201295774	Intron	GRMZM2G115750	0.947072	0.0952278	0.899747
PZA03685.1	1	201677505	exon	GRMZM2G165011	0.940583	0.105527	0.888227
PZA03686.1	1	201677675	exon	GRMZM2G165011	0.826406	0.245757	0.713082
PZB01077.7	1	202619562	Intron	GRMZM2G129513	0.911494	0.148329	0.838655
PZB01077.3	1	202619995	Intron	GRMZM2G129513	0.770433	0.291169	0.646268
PHM5597.15	1	203035169	exon	GRMZM2G106928	0.88322	0.185008	0.793715
PZA01216.1	1	203035464	Intron	GRMZM2G106928	0.556433	0.371795	0.506369
PZA00131.14	1	203385274	exon	GRMZM2G314292	0.960762	0.0725539	0.924604
PZA00131.15	1	203385307	exon	GRMZM2G314292	0.966368	0.0628897	0.934998
PZA01963.15	1	203714543	Intron	AC234528.1_FG005	0.908578	0.152329	0.833872
PZB00991.1	1	203879854	exon	GRMZM2G103197	0.692394	0.335244	0.574031
PZA01391.1	1	204199305	exon	GRMZM2G167548	0.965986	0.0635542	0.934287
PHM5480.17	1	204199508	exon	GRMZM2G167548	0.709195	0.327407	0.587525
PHM14614.22	1	205581478	exon	GRMZM2G154124	0.90367	0.158946	0.825898
PZB00728.1	1	206168095	Intron	GRMZM2G175818	0.675615	0.342257	0.561681
PZB00728.2	1	206168158	exon	GRMZM2G175818	0.904279	0.158132	0.826883
PZA03218.2	1	206590497	exon	GRMZM2G037650	0.780405	0.284008	0.657254
PZA01019.1	1	208143724	exon	GRMZM2G470452	0.761851	0.297031	0.637132
PZA03194.1	1	212244425	exon	GRMZM2G024468	0.699105	0.332214	0.579286
PZA03193.1	1	212307274	exon	GRMZM2G131937	0.5	0.375	0.5
PHM12706.14	1	212356402	exon	GRMZM2G152552	0.591723	0.366445	0.516826
PHM1438.34	1	212389447	exon	GRMZM2G152457	0.780761	0.283746	0.657653
PZA02014.3	1	212557678	exon	GRMZM2G108600	0.839686	0.232985	0.730773
PZA03265.2	1	214746095	exon	GRMZM2G106558	0.604027	0.363944	0.521643
PZA00289.11	1	215472484	Non genic		0.930493	0.120985	0.870649
PZA02023.4	1	215997314	Intron	GRMZM2G325026	0.979775	0.038846	0.960369
PHM6043.19	1	216927159	Non genic		0.96509	0.0651122	0.932618
PZB02171.1	1	216988578	Intron	GRMZM2G061487	0.597753	0.365262	0.519111
PZA03741.1	1	216989646	exon	GRMZM2G061487	0.568386	0.37028	0.509353
PZA02655.9	1	217504762	exon	GRMZM2G085249	0.956278	0.0801245	0.916379
PHM3690.23	1	217504903	exon	GRMZM2G085249	0.751121	0.303985	0.626124
PZA03632.3	1	219400051	Intron	GRMZM2G074094	0.823266	0.248658	0.709002
PZA03632.2	1	219400314	exon	GRMZM2G074094	0.696188	0.333547	0.57698
PZA03631.1	1	219400450	exon	GRMZM2G074094	0.868009	0.202887	0.770861
PZA03630.1	1	219401037	exon	GRMZM2G074094	0.606599	0.363378	0.522727
PZA03630.2	1	219401367	exon	GRMZM2G074094	0.791196	0.275824	0.669591
PHM15871.11	1	222427156	exon	GRMZM2G073399	0.957955	0.0773107	0.919445
PZA02117.1	1	223466480	exon	GRMZM2G703918	0.604966	0.363739	0.522036
PZA00403.5	1	223466873	exon	GRMZM2G703918	0.636569	0.355653	0.537302
PZA00658.19	1	224518577	exon	GRMZM2G125617	0.878076	0.191194	0.785883
PHM759.24	1	225562216	Intron	AC213521.3_FG004	0.790068	0.276702	0.668279
PHM2478.22	1	226781494	Non genic		0.934831	0.11442	0.878157
PZA00664.3	1	227542649	exon	GRMZM2G095492	0.515971	0.374745	0.50051
umc128.2	1	227602208	Non genic		0.612128	0.362111	0.525145
PZA02186.1	1	227896382	exon	GRMZM2G168817	0.526316	0.374307	0.501385
PZA03001.15	1	231037305	Intron	GRMZM2G107629	0.822888	0.249004	0.708514
PZB01647.1	1	231039372	Intron	GRMZM2G107629	0.823991	0.247992	0.70994
PHM13405.8	1	232910525	Non genic		0.508989	0.374919	0.500162
PZB00116.1	1	233401072	Intron	GRMZM2G133555	0.758969	0.29894	0.634129
PZB00116.2	1	233401242	exon	GRMZM2G133555	0.64094	0.354347	0.539728
PZA00381.4	1	237639037	exon	GRMZM2G118917	0.918161	0.13899	0.849718
PZB02144.5	1	238902255	exon	GRMZM2G011357	0.841163	0.231513	0.732785
PHM297.18	1	239313773	Intron	GRMZM2G068328	0.942697	0.102203	0.891961
PHM4926.16	1	240498919	Intron	GRMZM2G081554	0.738789	0.311477	0.614041
PZB00425.1	1	240499513	Intron	GRMZM2G081554	0.914579	0.144042	0.843751
PZA03301.2	1	240574247	Non genic		0.744266	0.308214	0.619332
PZA03301.5	1	240574310	Non genic		0.943946	0.100224	0.894176
PZA03666.3	1	241424828	Intron	GRMZM2G080462	0.96085	0.0724042	0.924766
PZA03665.2	1	241430615	Intron	GRMZM2G080462	0.676802	0.341787	0.562518
PHM5293.11	1	243339423	exon	GRMZM2G444692	0.955257	0.0818281	0.914518
PZA03064.6	1	248503300	exon	GRMZM2G058057	0.559417	0.371445	0.507061
PZA03404.1	1	249259484	Non genic		0.630385	0.357422	0.534001
PHM16605.19	1	251142538	exon	GRMZM2G103672	0.907029	0.154432	0.831346
PZA03578.1	1	252219619	exon	GRMZM2G157470	0.595402	0.365733	0.518203
PZA02269.4	1	252721946	Non genic		0.594808	0.36585	0.517977
PZA02269.3	1	252722026	Non genic		0.593468	0.366111	0.517473
PZA02269.1	1	252722048	Non genic		0.637892	0.355263	0.538029
PZA03387.1	1	255487200	Non genic		0.674497	0.342697	0.560898
PHM3034.3	1	255553191	exon	GRMZM2G011588	0.884876	0.182986	0.796259
kip1.3	1	255577993	exon	GRMZM2G163761	0.514607	0.374787	0.500427
PHM14475.7	1	256245118	exon	GRMZM2G018414	0.647392	0.352332	0.543449
PZA01588.1	1	258495441	Non genic		0.518265	0.374666	0.500667
PZA00339.4	1	260297200	exon	GRMZM2G420121	0.727273	0.318011	0.603306
PZA01921.19	1	261313982	Intron	GRMZM2G068259	0.710052	0.326985	0.588243
PZA02985.5	1	262339533	exon	GRMZM2G097164	0.793919	0.273686	0.672777
PZA03457.1	1	262715518	Intron	GRMZM2G159149	0.93508	0.114041	0.878589
PZA00013.10	1	263276247	Intron	GRMZM2G123204	0.98991	0.0197763	0.980024
PZA00356.8	1	263637986	exon	GRMZM2G037164	0.958239	0.0768308	0.919966
tb1.20	1	264847406	Non genic		0.777027	0.286477	0.653488
tb1.18	1	264847469	Non genic		0.838785	0.233878	0.729551
PZD00083.4	1	264855731	Non genic		0.932886	0.11738	0.87478
PZD00083.2	1	264856106	Non genic		0.93018	0.121454	0.87011
PZD00066.1	1	265199449	Intron	GRMZM2G144744	0.785235	0.280402	0.662718
PZD00066.3	1	265199500	exon	GRMZM2G144744	0.996629	0.00669628	0.993281
d8.2	1	265199818	exon	GRMZM2G144744	0.876975	0.192499	0.784221
PZD00066.5	1	265199818	exon	GRMZM2G144744	0.974937	0.0476749	0.951131
PZB01725.2	1	266953775	exon	GRMZM2G023289	0.914798	0.143735	0.844115
PZB01728.7	1	266956231	Non genic		0.89033	0.176217	0.804715
PZA00364.2	1	268082543	exon	GRMZM2G046849	0.643498	0.35356	0.541183
PZB00083.1	1	268369671	exon	GRMZM2G157633	0.567114	0.370455	0.509009
PZB00083.3	1	268369718	exon	GRMZM2G157633	0.757271	0.30005	0.632376
PZB00083.2	1	268369850	exon	GRMZM2G157633	0.987668	0.0240628	0.97564
PZB00895.1	1	268370364	exon	GRMZM2G157633	0.866592	0.204489	0.768779
PZB00008.1	1	268371949	exon	GRMZM2G157633	0.561503	0.371189	0.507565
PZB02091.2	1	268373339	Intron	GRMZM2G157633	0.681176	0.34002	0.56565
PZB00063.5	1	268373562	Intron	GRMZM2G157633	0.66704	0.34554	0.555805
PZA02278.1	1	270002292	exon	GRMZM2G019267	0.903803	0.158768	0.826114
PZB01427.4	1	270364551	Non genic		0.821749	0.250044	0.707045
PZA02698.3	1	272318990	Non genic		0.885393	0.182351	0.797056
PZA00698.4	1	273531917	exon	GRMZM2G095511	0.913677	0.145301	0.842258
PZB00087.3	1	275983157	exon	GRMZM2G057935	0.703579	0.33012	0.582889
PZB00114.1	1	275983631	Intron	GRMZM2G057935	0.610092	0.362586	0.52424
PZB00085.1	1	275983631	Intron	GRMZM2G057935	0.639013	0.354928	0.538649
PZB00178.2	1	275983914	Intron	GRMZM2G057935	0.810112	0.260333	0.692339
PHM13362.3	1	275984322	Intron	GRMZM2G057935	0.972851	0.0514293	0.947176
PZB00067.5	1	276161562	Intron	GRMZM2G032339	0.664045	0.346641	0.553821
PZA01978.23	1	276645374	Intron	GRMZM2G024231	0.595721	0.36567	0.518325
PZA03188.3	1	280719787	Non genic		0.742597	0.309219	0.617706
PZA02214.7	1	281553204	exon	GRMZM2G072569	0.902466	0.160546	0.823958
PHM595.30	1	281818347	exon	GRMZM2G068028	0.800226	0.268616	0.680271
PZA03020.8	1	282044048	Non genic		0.61435	0.361582	0.526152
PZA00978.1	1	282929327	Intron	GRMZM2G038964	0.823266	0.248658	0.709002
PHM3563.17	1	284043922	exon	GRMZM2G058584	0.755841	0.300977	0.630909
PZB01403.1	1	285273845	Non genic		0.58427	0.367798	0.514203
PZB01400.5	1	285364179	exon	GRMZM2G141535	0.872748	0.19745	0.777882
PZB01400.3	1	285364244	Intron	GRMZM2G141535	0.884787	0.183094	0.796123
PZB01400.4	1	285364384	exon	GRMZM2G141535	0.883408	0.184779	0.794003
PZB01400.2	1	285364456	Intron	GRMZM2G141535	0.888143	0.178951	0.80131
PZB01394.2	1	285421905	Intron	GRMZM2G141473	0.64574	0.352858	0.54248
PZA00894.7	1	285891341	Non genic		0.934978	0.114197	0.878411
PZB00119.1	1	286269951	Intron	GRMZM2G178415	0.532511	0.373941	0.502114
PZB02513.3	1	286271692	exon	GRMZM2G478798	0.976959	0.0440077	0.954979
PZB02513.1	1	286271859	exon	GRMZM2G478798	0.607865	0.363094	0.52327
PZB02513.4	1	286272166	Intron	GRMZM2G478798	0.855324	0.216864	0.75251
PZA03305.7	1	286642715	Non genic		0.776699	0.286714	0.653125
PZA03305.2	1	286642767	Non genic		0.597032	0.365408	0.51883
PZB01226.1	1	288439776	exon	GRMZM2G474685	0.984305	0.0304201	0.969103
PZA03556.2	1	290049345	Non genic		0.59396	0.366016	0.517657
PZA02044.1	1	290807362	exon	GRMZM2G087612	0.818792	0.252715	0.703257
PZB02502.5	1	291032046	exon	GRMZM2G347043	0.975391	0.0468536	0.951994
PHM13191.8	1	291460971	exon	GRMZM2G139250	0.613229	0.361851	0.525641
PHM13191.6	1	291461055	exon	GRMZM2G139250	0.858597	0.213336	0.757184
PZA00385.3	1	291738809	exon	GRMZM2G073155	0.825721	0.246394	0.712189
PZA00276.18	1	292092865	Intron	GRMZM2G061662	0.831461	0.240993	0.719732
PZA00991.2	1	292560596	exon	GRMZM2G068117	0.896861	0.16789	0.814997
PZA00235.9	1	292728976	exon	GRMZM2G459811	0.907449	0.153863	0.83203
PZA00623.3	1	293632633	exon	GRMZM2G120440	0.875839	0.193839	0.78251
PZA02359.10	1	293907804	exon	GRMZM2G139041	0.646067	0.352754	0.542671
PHM9807.9	1	294311411	Intron	GRMZM2G156756	0.817045	0.254275	0.701036
PZA01238.1	1	294334019	exon	GRMZM2G458549	0.961446	0.0713875	0.925864
PZA01068.1	1	294472123	exon	GRMZM2G458349	0.820482	0.251193	0.705417
PHM174.13	1	294904503	Non genic		0.77221	0.289921	0.648196
PHM1275.22	1	294904743	Non genic		0.80157	0.267514	0.681888
PZA00050.9	1	295459549	Non genic		0.894619	0.170776	0.811448
PHM673.33	1	295656485	exon	GRMZM2G170137	0.927928	0.12481	0.866245
PZA00243.25	1	295771335	Intron	AC217358.3_FG005	0.988789	0.0219244	0.97783
PHM1317.17	1	297288411	exon	GRMZM2G022269	0.959207	0.0751949	0.921743
PZA01807.1	1	297315711	exon	GRMZM2G021742	0.832512	0.239987	0.721129
PHM7616.35	1	298082534	exon	GRMZM2G115456	0.892377	0.173634	0.807919
PZB01937.2	1	298413091	exon	AC203966.5_FG005	0.724832	0.31934	0.601099
PZB01937.3	1	298413352	exon	AC203966.5_FG005	0.747758	0.30608	0.622768
PHM4752.17	1	298873972	exon	GRMZM2G434173	0.93894	0.108089	0.885337
PHM4752.14	1	298874066	exon	GRMZM2G434173	0.560811	0.371275	0.507396
PZA00680.3	2	1081791	exon	GRMZM2G127481	0.711584	0.326224	0.589536
PZA00732.5	2	1174310	exon	GRMZM2G459874	0.802691	0.266589	0.683243
PHM4951.8	2	1174438	exon	GRMZM2G459874	0.903846	0.15871	0.826183
PZA00732.2	2	1174438	exon	GRMZM2G459874	0.886771	0.180652	0.799184
PHM5817.15	2	1220908	exon	GRMZM2G051917	0.736782	0.312648	0.612131
PZA00365.2	2	1221385	Intron	GRMZM2G051917	0.544318	0.373028	0.503928
PZA03423.2	2	1919088	Non genic		0.899306	0.16471	0.81889
PZB02366.2	2	2483775	exon	GRMZM2G104538	0.934004	0.115681	0.87672
PZA02133.10	2	2483787	exon	GRMZM2G104538	0.602247	0.364327	0.520909
PHM1511.14	2	2483836	Intron	GRMZM2G104538	0.513483	0.374818	0.500364
PHM13440.13	2	2527344	Intron	GRMZM2G009994	0.518182	0.374669	0.500661
PZA02681.8	2	2795242	Non genic		0.810976	0.25959	0.693412
PZA02264.5	2	3167435	Intron	GRMZM2G119773	0.607656	0.363142	0.523179
PZB02145.1	2	3173529	Intron	GRMZM2G119941	0.61236	0.362057	0.525249
PZB01233.5	2	3375853	Intron	GRMZM2G047448	0.683857	0.338911	0.567606
PZA01211.1	2	3593489	exon	GRMZM2G061745	0.877688	0.191655	0.785297
PHM5535.8	2	4043425	exon	GRMZM2G029113	0.725113	0.319188	0.601352
PZA00172.12	2	4177515	exon	GRMZM2G040095	0.868009	0.202887	0.770861
PZA00613.22	2	4180789	exon	AC210003.2_FG015	0.587838	0.367165	0.515431
PHM2601.5	2	4624088	exon	GRMZM2G086489	0.997753	0.00447423	0.995516
PHM12952.13	2	4883487	Intron	GRMZM2G395114	0.780761	0.283746	0.657653
PHM3334.6	2	5053798	exon	GRMZM2G081886	0.906951	0.154539	0.831218
PZA00237.8	2	6041339	exon	GRMZM2G022192	0.861239	0.21045	0.760987
PZA00237.2	2	6041506	Intron	GRMZM2G022192	0.95302	0.0855363	0.910454
PZA01935.10	2	6470320	Intron	GRMZM2G305007	0.728637	0.31726	0.60455
PZA03747.4	2	7473328	Intron	GRMZM2G164400	0.904063	0.158421	0.826534
PZA03747.2	2	7473497	Intron	GRMZM2G164400	0.792793	0.274574	0.671455
PZA03747.1	2	7473644	Intron	GRMZM2G164400	0.596413	0.365532	0.518591
PZA03748.2	2	7480688	Intron	GRMZM2G164400	0.883669	0.184461	0.794404
PZA03748.3	2	7480884	exon	GRMZM2G164400	0.856502	0.2156	0.754188
PZA03748.1	2	7481079	exon	GRMZM2G164400	0.737931	0.311979	0.613222
PZA03701.1	2	7481522	Intron	GRMZM2G164277	0.66416	0.346599	0.553897
PZA03700.2	2	7482369	Intron	GRMZM2G164277	0.948546	0.0928491	0.902387
PZA03699.1	2	7482709	Intron	GRMZM2G164277	0.717002	0.323475	0.59418
PHM12979.9	2	9037148	exon	GRMZM2G084046	0.720358	0.321727	0.597115
PZB00901.4	2	9401003	exon	GRMZM2G080054	0.512788	0.374836	0.500327
PZB00901.6	2	9401215	Intron	GRMZM2G080054	0.754042	0.302133	0.629074
PZB00901.3	2	9401317	exon	GRMZM2G080054	0.716854	0.323552	0.594051
PZB00089.4	2	9401336	exon	GRMZM2G080054	0.57287	0.369634	0.51062
PZB00901.5	2	9401337	exon	GRMZM2G080054	0.562077	0.371117	0.507707
PZA02272.3	2	9917183	exon	GRMZM2G308957	0.57047	0.369985	0.509932
PZA00620.3	2	10429405	Intron	GRMZM2G345667	0.53733	0.373603	0.502787
PHM5822.15	2	10429405	Intron	GRMZM2G345667	0.540323	0.373369	0.503252
PZA00620.2	2	10429605	Intron	GRMZM2G345667	0.664786	0.346371	0.554309
PZA00176.8	2	10533421	exon	GRMZM2G098239	0.784753	0.280766	0.662169
PHM482.27	2	11103552	exon	GRMZM2G102088	0.792601	0.274725	0.671231
PZA03336.3	2	11193471	Intron	GRMZM2G011140	0.85473	0.217499	0.751666
PZB00219.1	2	12543294	Intron	GRMZM2G180190	0.672646	0.343417	0.559613
zfl2.9	2	12544790	Intron	GRMZM2G180190	0.922472	0.132805	0.856965
PZA00108.4	2	13779970	Intron	GRMZM2G031981	0.734091	0.314196	0.609597
PZA01753.1	2	14751136	exon	GRMZM2G303118	0.89821	0.166139	0.817143
PZA00311.4	2	14818161	Non genic		0.504525	0.37498	0.500041
PZA02337.4	2	15507941	exon	GRMZM2G125494	0.741031	0.310154	0.616192
PZA03559.1	2	15810363	exon	GRMZM2G164405	0.808725	0.261521	0.690622
PZA02417.2	2	17995515	exon	GRMZM2G020500	0.84873	0.223808	0.743225
PZA03442.1	2	18125201	Intron	GRMZM2G349344	0.95045	0.089753	0.905811
PZB01930.1	2	18382312	Non genic		0.934831	0.11442	0.878157
PHM5031.9	2	18430626	exon	GRMZM2G099130	0.992135	0.0154848	0.984393
PZA00497.4	2	19837485	exon	GRMZM2G101181	0.843249	0.229417	0.73564
PHM4425.25	2	19837545	exon	GRMZM2G101181	0.900458	0.163199	0.820733
PZA03228.4	2	20042412	exon	GRMZM2G105137	0.915541	0.142693	0.845348
PZB02017.1	2	20958246	Intron	AC212835.3_FG011	0.670022	0.344421	0.557815
PZB02017.2	2	20958307	Intron	AC212835.3_FG011	0.874101	0.195876	0.779903
PZB02017.3	2	20958616	exon	AC212835.3_FG011	0.920404	0.135787	0.853478
PZA00349.4	2	21201222	exon	GRMZM2G021044	0.652466	0.350673	0.546492
PZA03635.1	2	21202350	exon	GRMZM2G021044	0.642058	0.354005	0.540361
PHM6111.5	2	21990814	Intron	GRMZM2G404973	0.645598	0.352902	0.542398
PZA00590.1	2	21991242	exon	GRMZM2G404973	0.876697	0.192828	0.783801
PZB02194.1	2	22808655	Intron	GRMZM2G394450	0.647982	0.352142	0.543797
PZA01755.1	2	25230561	exon	GRMZM2G118459	0.668565	0.344971	0.556828
PZA03642.1	2	25924775	exon	GRMZM2G357972	0.966368	0.0628897	0.934998
PZB02035.3	2	27403595	Intron	GRMZM2G035688	0.871365	0.199049	0.775823
PZB02035.4	2	27403661	Intron	GRMZM2G035688	0.885393	0.182351	0.797056
PZB02035.1	2	27403823	Intron	GRMZM2G035688	0.576233	0.369121	0.511623
abph1.15	2	27403986	Intron	GRMZM2G035688	0.608501	0.36295	0.523545
PZA03568.1	2	27790383	exon	GRMZM2G178693	0.941704	0.103768	0.890205
PZA03568.2	2	27790401	exon	GRMZM2G178693	0.873034	0.197118	0.778308
PZA03567.1	2	27791160	exon	GRMZM2G178693	0.74382	0.308483	0.618897
PZA01374.1	2	28316042	Non genic		0.893258	0.172513	0.809304
PHM14519.8	2	28599312	Non genic		0.854586	0.217652	0.751463
PHM4586.12	2	30113086	Non genic		0.574468	0.369393	0.511091
PZA01336.1	2	31394426	exon	GRMZM2G352129	0.924888	0.129288	0.861059
PHM4780.38	2	31494364	exon	GRMZM2G056036	0.952596	0.0862355	0.909686
PZA03319.1	2	31946304	Non genic		0.697309	0.333038	0.577862
PZA02058.1	2	32790351	Non genic		0.503927	0.374985	0.500031
PZB00078.1	2	33043784	exon	GRMZM2G095598	0.911565	0.148232	0.838771
PZA00061.1	2	33824834	exon	GRMZM2G112483	0.684758	0.338534	0.568271
PZB00257.1	2	35753260	exon	GRMZM2G021560	0.920582	0.135532	0.853778
PZA03328.7	2	37328362	Non genic		0.810962	0.259602	0.693395
PZB01230.5	2	39040781	Intron	GRMZM2G165836	0.587248	0.367272	0.515225
PZB01231.2	2	39041117	exon	GRMZM2G165836	0.744472	0.30809	0.619533
PZA02496.1	2	40814083	Intron	GRMZM2G408598	0.52349	0.374448	0.501104
PHM10404.8	2	40967991	exon	GRMZM2G042443	0.599548	0.364894	0.519819
PZA03233.2	2	41493088	exon	GRMZM2G325131	0.701577	0.331065	0.581266
PZA00598.1	2	43661714	Intron	GRMZM2G071768	0.781963	0.282855	0.659007
PZB00183.2	2	43923377	exon	GRMZM2G049549	0.864679	0.206636	0.765981
PZB01370.1	2	44880958	Non genic		0.613229	0.361851	0.525641
PZB01370.2	2	44881348	Intron	GRMZM2G127139	0.701357	0.331167	0.58109
PZA02450.1	2	47575949	Intron	GRMZM2G005346	0.719955	0.321939	0.59676
PZA01820.1	2	48526239	Non genic		0.836323	0.236298	0.726226
PZA02774.1	2	49160699	exon	GRMZM2G018223	0.899321	0.164689	0.818915
PZA02168.1	2	51780601	Intron	GRMZM2G147667	0.793734	0.273832	0.672559
PZA03629.1	2	51784790	Non genic		0.861798	0.209834	0.761795
PZB02209.1	2	56773455	exon	GRMZM2G119689	0.934004	0.115681	0.87672
PZA03756.1	2	58354634	Intron	GRMZM2G119703	0.632287	0.356888	0.535
PZA03756.2	2	58354695	Intron	GRMZM2G119703	0.597315	0.36535	0.518941
PZB01325.1	2	58472853	Intron	GRMZM2G073054	0.934004	0.115681	0.87672
PZA00635.7	2	59600768	Non genic		0.611738	0.362203	0.524971
PZA02279.1	2	60291507	exon	GRMZM2G085260	0.897936	0.166496	0.816706
PHM10321.11	2	62802971	exon	GRMZM2G023020	0.629754	0.357597	0.533672
PHM3457.6	2	62804122	exon	GRMZM2G023020	0.620225	0.360128	0.528908
PZA02881.9	2	62804286	exon	GRMZM2G023020	0.813483	0.257414	0.696543
PZB02176.1	2	64269519	Non genic		0.765695	0.294439	0.641188
PZA03410.1	2	68655603	exon	GRMZM2G384716	0.939597	0.107066	0.886492
PZA00170.1	2	69623218	Non genic		0.850112	0.222371	0.745157
PZA03358.4	2	74221735	Intron	GRMZM2G082207	0.950673	0.0893902	0.906212
PZA03358.1	2	74221901	Intron	GRMZM2G082207	0.957494	0.0780849	0.918602
PZA02946.8	2	83201598	exon	GRMZM2G028313	0.593458	0.366113	0.517469
PZA01902.1	2	89520665	exon	GRMZM2G083935	0.992063	0.0156231	0.984253
PZA02977.4	2	98726572	Non genic		0.532584	0.373936	0.502123
PZA02549.3	2	103493947	exon	GRMZM2G325762	0.892377	0.173634	0.807919
PHM4880.179	2	103494149	Intron	GRMZM2G325762	0.609729	0.36267	0.524081
PHM883.16	2	103592416	exon	GRMZM2G036708	0.986577	0.0261346	0.973515
PHM13360.13	2	107146579	exon	GRMZM2G069773	0.522989	0.374471	0.501057
PZD00028.2	2	116751452	Non genic		0.854586	0.217652	0.751463
PZA00485.2	2	121241431	Non genic		0.639456	0.354796	0.538896
PHM3626.3	2	125642617	exon	GRMZM2G365677	0.605204	0.363687	0.522136
PZA02966.10	2	128180134	exon	GRMZM2G087105	0.931614	0.1193	0.872582
PZA01930.3	2	132300070	Intron	GRMZM2G472770	0.524664	0.374391	0.501217
PZB01487.1	2	139752203	exon	GRMZM2G069028	0.570455	0.369987	0.509928
PZB01487.2	2	139752319	Intron	GRMZM2G069028	0.96861	0.0589607	0.93919
PHM4620.24	2	141942553	exon	GRMZM2G133624	0.927765	0.125051	0.865966
PHM13648.11	2	144527713	exon	GRMZM2G123660	0.789414	0.277208	0.667521
PZA02626.1	2	144527921	exon	GRMZM2G123660	0.903587	0.159056	0.825766
PZA00029.17	2	144528184	Intron	GRMZM2G123660	0.91629	0.141639	0.846594
PZA00029.12	2	144528504	exon	GRMZM2G123660	0.950783	0.0892099	0.906411
PZA01280.2	2	149428645	exon	GRMZM2G444808	0.686788	0.337676	0.56978
PZA01537.2	2	150984061	exon	GRMZM2G449200	0.666667	0.345679	0.555556
PZA01232.1	2	155868024	Intron	GRMZM2G139900	0.87212	0.198177	0.776946
PZA03539.1	2	157316550	exon	GRMZM2G304548	0.858427	0.213521	0.75694
PHM1613.19	2	158767674	exon	GRMZM2G158575	0.939597	0.107066	0.886492
PZA03083.7	2	159619959	Intron	GRMZM2G102829	0.926174	0.1274	0.863249
PZB02235.5	2	160125620	exon	GRMZM2G065276	0.936099	0.11248	0.880364
PZA02465.1	2	161878465	Intron	GRMZM2G703231	0.737288	0.312354	0.612611
PZA00367.6	2	161879515	exon	GRMZM2G703231	0.884615	0.183305	0.795858
PZA01321.1	2	164561951	exon	GRMZM2G064898	0.814318	0.256683	0.697591
PZA02371.6	2	165837357	exon	GRMZM2G322661	0.570938	0.369917	0.510064
PZA03692.1	2	166659759	exon	GRMZM2G025924	0.606264	0.363453	0.522584
PZA03690.1	2	166660980	exon	GRMZM2G025924	0.603371	0.364086	0.521371
PHM635.23	2	167349862	Intron	GRMZM2G008216	0.827626	0.244618	0.714677
PZA00153.6	2	167419994	exon	GRMZM2G074567	0.803241	0.266134	0.68391
PZA03418.1	2	168377992	exon	GRMZM2G047431	0.852018	0.220373	0.747833
PZA03418.2	2	168378081	Intron	GRMZM2G047431	0.868834	0.201948	0.772077
PZA01638.1	2	168860137	exon	GRMZM2G018775	0.955782	0.0809527	0.915475
PZA00515.10	2	169265278	Intron	GRMZM2G344933	0.649083	0.351786	0.544451
PZA03708.1	2	169976110	exon	GRMZM2G104546	0.659193	0.348373	0.550685
PZA03707.2	2	169989245	Non genic		0.958613	0.0762002	0.920652
PZA03707.1	2	169989409	Non genic		0.622748	0.359479	0.530134
PZA00495.5	2	170377814	exon	GRMZM2G047095	0.529279	0.374141	0.501715
PZA03644.2	2	170899280	Intron	GRMZM2G033694	0.655056	0.349802	0.548085
PZA03644.1	2	170899849	Intron	GRMZM2G033694	0.653244	0.350413	0.546967
vdac1a.1	2	173767689	Intron	GRMZM2G150616	0.624439	0.359035	0.53097
PZA03659.2	2	173848055	exon	GRMZM2G300955	0.546697	0.37281	0.504361
PZA03659.1	2	173848095	exon	GRMZM2G300955	0.540632	0.373344	0.503302
PZA03660.1	2	173849191	exon	GRMZM2G300955	0.802691	0.266589	0.683243
PZA03661.3	2	173849260	exon	GRMZM2G300955	0.697987	0.332728	0.578397
PZA00224.4	2	176000581	exon	GRMZM2G009136	0.75395	0.302191	0.628982
PZA03184.2	2	179826439	Intron	GRMZM2G115859	0.956278	0.0801245	0.916379
PZA03530.2	2	186509150	Intron	GRMZM2G112165	0.932432	0.118066	0.873996
PZA03529.2	2	186511991	exon	GRMZM2G112165	0.517937	0.374678	0.500643
PZA03529.6	2	186512165	exon	GRMZM2G112165	0.961969	0.070493	0.92683
PZA03529.4	2	186512293	exon	GRMZM2G112165	0.928251	0.124331	0.866798
PZA00533.3	2	187495401	exon	GRMZM2G446050	0.932735	0.117607	0.87452
PZD00042.2	2	189293647	exon	GRMZM2G129034	0.875839	0.193839	0.78251
PZA02984.10	2	191411576	exon	AC199782.5_FG002	0.926471	0.126964	0.863754
PHM3055.9	2	192602324	exon	GRMZM2G073942	0.742857	0.309063	0.617959
PHM3598.20	2	193476369	Non genic		0.972368	0.0522924	0.946264
PZA00824.2	2	193996904	exon	GRMZM2G158629	0.711236	0.326397	0.589241
PHM793.25	2	194696039	Intron	GRMZM2G117870	0.673516	0.343079	0.560216
PHM3668.12	2	195555350	Intron	GRMZM2G056632	0.576749	0.36904	0.511781
PZA02017.1	2	195834649	exon	GRMZM2G004619	0.975336	0.0469534	0.951889
PZA02017.7	2	195834814	exon	GRMZM2G004619	0.909297	0.151347	0.835048
PZB01265.2	2	198755461	Non genic		0.875839	0.193839	0.78251
PZB01267.2	2	198756503	Non genic		0.619101	0.360412	0.52837
PZB02013.1	2	198757428	Non genic		0.78139	0.283281	0.658361
PZB02013.2	2	198757542	Non genic		0.777528	0.286113	0.654044
PZB02013.3	2	198757778	Non genic		0.804933	0.264724	0.685968
PZB01261.1	2	198780031	Non genic		0.817873	0.253537	0.702087
PHM16125.47	2	199411414	exon	GRMZM2G179459	0.865688	0.205506	0.767456
PZB01103.2	2	200020987	exon	GRMZM2G171707	0.576136	0.369136	0.511593
PZA03165.1	2	202113464	exon	GRMZM2G166337	0.885488	0.182235	0.797201
PZA01885.2	2	206881202	exon	GRMZM2G464000	0.504505	0.37498	0.500041
PZA00390.7	2	206974778	exon	GRMZM2G017351	0.821749	0.250044	0.707045
PHM2094.34	2	208384148	exon	GRMZM2G124335	0.972036	0.0528867	0.945636
PHM2094.31	2	208384197	exon	GRMZM2G124335	0.898649	0.165568	0.817841
PZB00772.7	2	208388467	exon	GRMZM2G124335	0.802961	0.266365	0.683571
PZA03602.1	2	209504204	Intron	GRMZM2G044126	0.517897	0.374679	0.500641
PZA03602.2	2	209504397	Intron	GRMZM2G044126	0.823596	0.248356	0.709428
PZA03601.3	2	209505941	Intron	GRMZM2G044126	0.8434	0.229264	0.735848
PZA03601.1	2	209506155	Intron	GRMZM2G044126	0.659302	0.348335	0.550754
PZA03600.1	2	209507219	exon	GRMZM2G044126	0.785235	0.280402	0.662718
PZA02456.1	2	210924384	exon	GRMZM2G060109	0.941573	0.103974	0.889973
PZA00804.1	2	212078562	exon	GRMZM2G440459	0.794582	0.27316	0.673558
PZB01234.5	2	212960231	exon	GRMZM2G458437	0.921478	0.134242	0.855288
PZA02680.1	2	213668709	Intron	GRMZM2G001297	0.902466	0.160546	0.823958
PZA00676.2	2	214263400	Non genic		0.829978	0.242403	0.71777
PZA03169.2	2	214423503	exon	GRMZM2G176327	0.876404	0.193173	0.783361
PZA02471.5	2	214640685	Intron	GRMZM2G097277	0.954545	0.0830117	0.913223
PZA02418.2	2	214647155	Non genic		0.744344	0.308167	0.619408
PZA00527.6	2	216832881	exon	GRMZM2G072219	0.664798	0.346366	0.554317
PZA00527.10	2	216833071	Intron	GRMZM2G072219	0.590807	0.366618	0.516492
PHM499.19	2	217788377	exon	GRMZM2G148769	0.920746	0.135296	0.854054
PZA02012.7	2	218280503	Non genic		0.783784	0.281496	0.661066
PZA02453.1	2	219554914	exon	GRMZM2G155849	0.770023	0.291455	0.645825
PZA01991.3	2	220397345	exon	GRMZM2G356813	0.801587	0.2675	0.68191
PZA02564.2	2	220938475	exon	GRMZM2G003043	0.872365	0.197893	0.777312
PZB01013.1	2	222280720	exon	GRMZM2G139813	0.931193	0.119935	0.871854
PZB01013.2	2	222280823	exon	GRMZM2G139813	0.726457	0.318457	0.602566
PZA00566.5	2	225530627	exon	GRMZM2G430998	0.655963	0.349492	0.548649
PZA02266.3	2	225835345	exon	GRMZM2G150383	0.723094	0.320275	0.599542
PZA01895.1	2	225848026	Non genic		0.982063	0.0346103	0.964769
PZA01352.5	2	226450170	Non genic		0.577982	0.368845	0.512162
PZA01352.1	2	226450666	Non genic		0.561485	0.371191	0.507561
PZD00022.5	2	233128511	Intron	GRMZM2G148693	0.589686	0.366827	0.516087
PZA03576.1	2	233873786	Intron	GRMZM2G177165	0.517162	0.374705	0.500589
PZA03576.3	2	233874044	Intron	GRMZM2G177165	0.903803	0.158768	0.826114
PZA03577.2	2	233876181	exon	GRMZM2G177165	0.960762	0.0725539	0.924604
PZA03577.1	2	233876337	exon	GRMZM2G177165	0.733781	0.314373	0.609307
PZA03321.4	2	234574991	Non genic		0.95852	0.0763569	0.920482
PHM343.7	3	1233789	exon	AC233880.1_FG006	0.982103	0.0345357	0.964846
PZA00309.1	3	1240310	Intron	AC233880.1_FG008	0.738789	0.311477	0.614041
PHM4259.5	3	1699893	exon	GRMZM2G309278	0.774194	0.288513	0.650364
PZA00615.8	3	1882683	Non genic		0.903803	0.158768	0.826114
PZA00615.3	3	1882848	Non genic		0.862416	0.209151	0.762691
PZA02090.1	3	4138512	exon	GRMZM2G051262	0.577098	0.368985	0.511888
PZD00038.1	3	4824783	exon	GRMZM2G471089	0.892377	0.173634	0.807919
PHM12859.7	3	5479991	Intron	GRMZM2G050845	0.526196	0.374313	0.501372
PZA00100.10	3	5480277	Intron	GRMZM2G050845	0.881176	0.187483	0.790591
PZA03527.3	3	5748225	exon	GRMZM2G077197	0.908072	0.153018	0.833045
PZA03527.2	3	5748362	exon	GRMZM2G077197	0.729821	0.316603	0.605635
PZA03527.1	3	5748473	exon	GRMZM2G077197	0.61573	0.361248	0.526787
PZA00749.1	3	6733476	exon	GRMZM2G166646	0.816854	0.254445	0.700793
PZB01947.1	3	7410041	Non genic		0.699317	0.332116	0.579454
PZA03525.1	3	7428374	Non genic		0.903371	0.159344	0.825416
PZB01940.1	3	7429529	Non genic		0.778027	0.285751	0.654598
PHM7672.7	3	9124219	Intron	GRMZM2G062262	0.9217	0.133921	0.855662
PZB00112.3	3	9124976	exon	GRMZM2G062262	0.930493	0.120985	0.870649
PZB00112.1	3	9125043	exon	GRMZM2G062262	0.910345	0.149912	0.836766
PHM4204.69	3	11895264	Intron	GRMZM2G054387	0.723256	0.320188	0.599686
PZA00508.2	3	11895612	Intron	GRMZM2G054387	0.538915	0.373481	0.503029
PZA03309.1	3	18361979	Non genic		0.810112	0.260333	0.692339
PHM4145.18	3	21098403	exon	GRMZM2G126749	0.679545	0.340685	0.564473
PZA00645.1	3	27040373	exon	GRMZM2G089365	0.941176	0.104596	0.889273
PZB01964.4	3	27198692	exon	GRMZM2G026643	0.976457	0.0449198	0.954023
PZB01964.3	3	27198816	exon	GRMZM2G026643	0.956376	0.0799609	0.916558
PZB01964.5	3	27199404	exon	GRMZM2G026643	0.740492	0.310473	0.615673
PZA00210.9	3	29693390	exon	GRMZM2G171677	0.924208	0.130282	0.859905
PZA00210.1	3	29693561	exon	GRMZM2G171677	0.716216	0.32388	0.593499
PHM2766.14	3	31062080	exon	GRMZM2G171400	0.975113	0.0473572	0.951465
PZA03054.5	3	31695534	Intron	GRMZM2G049672	0.803371	0.266026	0.684068
PZA01473.1	3	32080895	exon	GRMZM2G081719	0.954853	0.0825003	0.913783
PZA02255.2	3	33226251	exon	GRMZM2G031043	0.639773	0.3547	0.539073
PHM2776.11	3	35163248	exon	GRMZM2G180065	0.789082	0.277464	0.667137
PZA02276.14	3	35986862	Intron	GRMZM2G172956	0.700456	0.331588	0.580365
zb21.1	3	37536931	Intron	GRMZM2G069208	0.681208	0.340007	0.565673
PZA00380.10	3	39489960	exon	GRMZM2G178460	0.935262	0.113763	0.878906
PZA01114.1	3	40198506	exon	GRMZM2G089982	0.96085	0.0724042	0.924766
PZA01114.2	3	40198671	exon	GRMZM2G089982	0.910835	0.149237	0.837571
PHM13473.12	3	42534072	exon	GRMZM2G111014	0.977629	0.0427851	0.956258
PZA03070.9	3	43868043	exon	GRMZM2G003883	0.510539	0.374889	0.500222
PHM15899.9	3	43868122	exon	GRMZM2G003883	0.969731	0.0569825	0.941294
PHM1960.37	3	45731544	exon	GRMZM2G130366	0.896629	0.168189	0.814629
PZA00581.3	3	48747913	exon	GRMZM2G038003	0.548864	0.372601	0.504775
PZA00279.2	3	52804070	exon	GRMZM2G111593	0.624719	0.358961	0.53111
PHM15474.5	3	53548967	exon	GRMZM2G087741	0.613483	0.36179	0.525757
PZA01447.1	3	53549251	exon	GRMZM2G087741	0.545861	0.372888	0.504207
PZA03119.1	3	54127608	exon	GRMZM2G051256	0.775862	0.287318	0.6522
PZA00265.6	3	55946581	exon	GRMZM2G169382	0.507919	0.374937	0.500125
PZA00627.1	3	56747948	exon	GRMZM2G080450	0.653587	0.350298	0.547178
PZA02589.1	3	57360226	exon	GRMZM2G122453	0.658314	0.34868	0.550127
PZA00509.1	3	57966892	Intron	GRMZM2G037683	0.916107	0.141896	0.846291
PZA03242.1	3	58616503	exon	AC199526.5_FG002	0.737668	0.312132	0.612972
PZA02699.1	3	63847564	exon	GRMZM2G137037	0.704134	0.329856	0.583342
PZA00414.28	3	64730607	exon	GRMZM2G123428	0.720852	0.321466	0.597551
PZA00286.1	3	65074690	Non genic		0.821029	0.250698	0.706119
PZA02134.3	3	66922282	exon	GRMZM2G031568	0.952809	0.0858845	0.910072
PZA00109.5	3	82173017	Non genic		0.551454	0.372338	0.505295
PZA00109.4	3	82173052	Non genic		0.527027	0.374268	0.501461
PZB00137.1	3	87822753	Non genic		0.574661	0.369364	0.511148
PZA02742.1	3	97441783	exon	GRMZM2G097533	0.69161	0.33559	0.573429
PHM18887.12	3	100570224	exon	GRMZM2G032070	0.686927	0.337617	0.569883
PZA02299.16	3	103386171	Non genic		0.536117	0.373692	0.502609
PZA00794.1	3	109581043	exon	GRMZM2G047637	0.838747	0.233915	0.729499
PZA03761.3	3	110715345	exon	GRMZM2G069886	0.903587	0.159056	0.825766
PZA00707.9	3	110715954	Intron	GRMZM2G069886	0.6	0.3648	0.52
PZA03760.2	3	110719489	exon	GRMZM2G069886	0.932735	0.117607	0.87452
PZA03505.1	3	120826548	Intron	GRMZM2G098397	0.731544	0.315639	0.607225
PZB00451.1	3	120915996	exon	GRMZM2G018527	0.529213	0.374145	0.501707
PHM2290.12	3	121884166	exon	GRMZM2G159475	0.921412	0.134336	0.855177
PZA03198.3	3	123785075	exon	GRMZM2G160840	0.800448	0.268434	0.680539
PHM2501.24	3	124522248	exon	GRMZM2G418515	0.93578	0.112969	0.879808
PHM15449.10	3	125077922	Intron	GRMZM2G140537	0.598876	0.365032	0.519553
PZA00413.20	3	125192432	exon	GRMZM2G122443	0.642212	0.353958	0.540449
PZA00363.7	3	132192069	exon	GRMZM2G153087	0.64752	0.352291	0.543524
PZD00016.4	3	133480594	Intron	GRMZM2G160687	0.821696	0.250092	0.706976
PZD00015.5	3	133481473	Intron	GRMZM2G160687	0.78733	0.278809	0.665117
PZD00014.4	3	133483004	Intron	GRMZM2G160687	0.858295	0.213664	0.756751
PZB02002.1	3	133483395	Intron	GRMZM2G160687	0.826233	0.245918	0.712856
PZA02888.3	3	134850306	exon	GRMZM2G087413	0.851016	0.221425	0.746424
PZA03264.1	3	136356797	Non genic		0.938479	0.108806	0.884527
PHM1745.16	3	140079003	exon	GRMZM2G124975	0.594253	0.365959	0.517767
PZA02144.14	3	140079105	Intron	GRMZM2G124975	0.60962	0.362695	0.524033
PZA00719.2	3	140524105	Intron	GRMZM2G459642	0.991031	0.0176183	0.982224
PHM4339.79	3	141920024	Intron	GRMZM2G174249	0.976457	0.0449198	0.954023
PZA01502.1	3	141920173	exon	GRMZM2G174274	0.808725	0.261521	0.690622
PZA00920.1	3	142821031	exon	GRMZM2G179465	0.578161	0.368816	0.512218
PZB02044.1	3	144466243	Non genic		0.860179	0.211612	0.759458
PZB02122.1	3	145421006	exon	AC212190.4_FG010	0.726351	0.318515	0.60247
PZB00050.3	3	145936906	Non genic		0.845638	0.226991	0.738931
PZA03541.2	3	148153270	Intron	GRMZM2G065585	0.521445	0.37454	0.50092
PZA03541.3	3	148153806	exon	GRMZM2G065585	0.722973	0.32034	0.599434
PZA03541.4	3	148154058	exon	GRMZM2G065585	0.96868	0.058837	0.939322
PHM4955.12	3	150256197	Non genic		0.805239	0.264467	0.686342
PZB00228.6	3	150829954	Non genic		0.610987	0.362379	0.524636
PZB00228.3	3	150830095	Non genic		0.606897	0.363312	0.522854
PZB00228.2	3	150830782	Non genic		0.710291	0.326867	0.588444
PZA00827.1	3	155566732	exon	GRMZM2G031584	0.742729	0.30914	0.617835
PZA03658.1	3	155576390	Non genic		0.535147	0.373762	0.502471
PZB01683.2	3	156252241	Intron	AC203535.4_FG001	0.88255	0.185822	0.79269
PZB01463.6	3	157318304	exon	GRMZM2G119650	0.892377	0.173634	0.807919
PZA00828.2	3	157646430	exon	GRMZM2G171600	0.931614	0.1193	0.872582
PZA00828.1	3	157646459	exon	GRMZM2G171600	0.941573	0.103974	0.889973
PHM9914.11	3	159996138	exon	GRMZM2G140107	0.61086	0.362408	0.52458
PZA00667.2	3	161516227	exon	GRMZM2G164475	0.539326	0.373449	0.503093
PZB01892.1	3	161573186	exon	GRMZM2G133398	0.95852	0.0763569	0.920482
PZB01856.4	3	162186725	exon	GRMZM2G362850	0.932886	0.11738	0.87478
PZB01856.2	3	162187057	exon	GRMZM2G362850	0.864653	0.206665	0.765944
PZD00007.1	3	163618708	Non genic		0.720225	0.321797	0.596998
PZB01107.5	3	164154174	exon	GRMZM2G057823	0.639013	0.354928	0.538649
PZA01396.1	3	164833462	Intron	GRMZM2G059108	0.65103	0.351149	0.54562
PHM2885.31	3	165901548	exon	GRMZM2G118362	0.889013	0.177866	0.802663
PZA03073.26	3	168443456	Intron	GRMZM2G080917	0.95805	0.0771501	0.919619
PHM1959.26	3	168443563	exon	GRMZM2G080917	0.506818	0.374954	0.500093
PZD00027.1	3	169757113	Intron	GRMZM2G110153	0.683215	0.339179	0.567136
PZD00027.3	3	169757661	exon	GRMZM2G110153	0.925056	0.129042	0.861345
PZA02402.1	3	169771952	exon	GRMZM2G110398	0.798165	0.27029	0.677805
PZA03032.19	3	171364540	Intron	GRMZM2G038281	0.800691	0.268235	0.68083
PZA03475.1	3	171725002	Non genic		0.597506	0.365312	0.519015
PZA00783.1	3	171821889	Intron	GRMZM2G081652	0.905896	0.155963	0.829503
PHM656.16	3	172047249	exon	GRMZM2G046846	0.988814	0.0218765	0.977879
PZA01204.1	3	172047607	exon	GRMZM2G046846	0.871076	0.199381	0.775395
PZA02212.1	3	174550726	exon	GRMZM2G074262	0.643349	0.353607	0.541098
lg2.11	3	175051864	exon	GRMZM2G060216	0.977629	0.0427851	0.956258
PZA03492.1	3	175382535	Intron	GRMZM2G396231	0.814318	0.256683	0.697591
PZA02584.6	3	175390285	exon	GRMZM2G396231	0.912556	0.14686	0.840405
PHM17210.5	3	178229653	exon	GRMZM2G014452	0.526256	0.37431	0.501379
PZA01962.12	3	178229838	exon	GRMZM2G014452	0.563205	0.370973	0.50799
PZA01963.14	3	178229903	exon	GRMZM2G014452	0.637892	0.355263	0.538029
PZB01919.2	3	178234880	Intron	GRMZM2G014452	0.681713	0.3398	0.566039
PZB01919.1	3	178235128	exon	GRMZM2G014452	0.545872	0.372887	0.504208
PZA02654.3	3	178773618	exon	GRMZM2G064853	0.857881	0.214113	0.756158
PZA03359.3	3	179903740	exon	GRMZM2G386991	0.882287	0.186141	0.792287
PZA00482.10	3	180294773	exon	GRMZM2G426953	0.624719	0.358961	0.53111
PHM1675.29	3	180341088	Intron	GRMZM2G096470	0.87156	0.198824	0.776113
PZA03733.2	3	180532130	Intron	GRMZM2G084465	0.588036	0.36713	0.515501
PZA03733.1	3	180532218	Intron	GRMZM2G084465	0.574157	0.36944	0.510999
PZA03735.1	3	180533618	exon	GRMZM2G084465	0.585575	0.36757	0.514646
ba1.8	3	181362717	exon	GRMZM2G397518	0.96861	0.0589607	0.93919
ba1.6	3	181362952	exon	GRMZM2G397518	0.966443	0.0627584	0.935138
PZD00078.1	3	181363002	exon	GRMZM2G397518	0.927293	0.12575	0.865159
PZA03191.1	3	185290072	Intron	GRMZM2G139688	0.507937	0.374937	0.500126
PZA03191.3	3	185290309	exon	GRMZM2G139688	0.583146	0.367991	0.513827
zb27.1	3	185290956	Intron	GRMZM2G139688	0.881166	0.187496	0.790575
PZA03649.1	3	185316030	exon	GRMZM2G139710	0.867882	0.203031	0.770674
PZA03648.3	3	185317395	Intron	GRMZM2G139710	0.88565	0.182035	0.797452
PZA03648.1	3	185317458	Intron	GRMZM2G139710	0.560538	0.371308	0.50733
PZA03647.3	3	185318086	Intron	GRMZM2G139710	0.837868	0.234782	0.72831
PZA03647.1	3	185318330	Intron	GRMZM2G139710	0.635535	0.355955	0.53674
PZA00494.2	3	186179390	Non genic		0.622172	0.359628	0.529852
PZA00236.7	3	189437413	Non genic		0.900447	0.163212	0.820716
PHM351.36	3	189553290	Intron	GRMZM2G136665	0.909707	0.150787	0.835719
PHM351.40	3	189553357	exon	GRMZM2G136665	0.896956	0.167767	0.815147
PHM3075.15	3	189861169	exon	GRMZM2G000615	0.997748	0.00448426	0.995506
PZA01228.2	3	189861328	exon	GRMZM2G000615	0.970663	0.0553304	0.943048
PHM824.17	3	190451804	exon	GRMZM2G039166	0.88785	0.179315	0.800856
PZA03744.1	3	191864249	Intron	GRMZM2G042879	0.876417	0.193158	0.78338
PZA03744.4	3	191864597	Intron	GRMZM2G042879	0.847477	0.225103	0.741481
PHM13673.53	3	192236275	exon	GRMZM2G320013	0.762014	0.296923	0.637302
PZB01223.1	3	192865017	Intron	GRMZM2G409970	0.933857	0.115906	0.876463
PZA03255.1	3	193565357	exon	GRMZM2G094712	0.592971	0.366207	0.517287
PZA03255.3	3	193565631	exon	GRMZM2G094712	0.825843	0.246281	0.712347
PZB02516.2	3	193566873	Intron	GRMZM2G094712	0.791196	0.275824	0.669591
PZB02516.1	3	193567255	Intron	GRMZM2G094712	0.711009	0.32651	0.58905
PZA00071.2	3	194292586	exon	GRMZM2G022253	0.844221	0.228433	0.736976
PZB01109.1	3	194643723	Non genic		0.668213	0.345103	0.556592
PZA03255.4	3	194643731	Intron	GRMZM2G094712	0.832215	0.240272	0.720733
PZA01035.1	3	195407066	exon	GRMZM2G140201	0.967489	0.0609297	0.937092
PZA00308.24	3	196191461	Non genic		0.95625	0.0801714	0.916328
PZA01457.1	3	196870327	exon	GRMZM2G128688	0.958427	0.0765142	0.920311
PZA00201.2	3	197456470	exon	GRMZM2G177906	0.997758	0.00446424	0.995526
PZA02122.9	3	197797720	exon	GRMZM2G140451	0.904977	0.157197	0.828013
PHM5716.60	3	198309265	exon	GRMZM2G158645	0.928894	0.123375	0.8679
PZA02317.9	3	198470971	exon	GRMZM2G138152	0.966443	0.0627584	0.935138
PZA01501.1	3	199272204	exon	GRMZM2G059700	0.822055	0.249765	0.707439
PZA00892.5	3	199886201	exon	GRMZM2G159724	0.813901	0.257048	0.697068
PHM2919.23	3	199886409	exon	GRMZM2G159724	0.765101	0.294844	0.640557
PZA03011.6	3	201790247	exon	GRMZM2G167809	0.940315	0.105945	0.887755
PZB01449.3	3	202569749	exon	GRMZM2G108424	0.814607	0.25643	0.697955
PZA00047.2	3	203908761	Intron	GRMZM2G157317	0.632009	0.356966	0.534853
PHM9672.9	3	204296020	Intron	GRMZM2G152057	0.62528	0.358812	0.53139
PZA00220.11	3	206760693	exon	GRMZM2G085078	0.882287	0.186141	0.792287
PZA00538.18	3	206889455	exon	GRMZM2G152127	0.620225	0.360128	0.528908
PZA00538.15	3	206889707	exon	GRMZM2G152127	0.503386	0.374989	0.500023
PHM8828.7	3	207472609	exon	GRMZM2G464741	0.834081	0.238477	0.72322
PHM3352.19	3	208711808	exon	GRMZM2G437460	0.730337	0.316315	0.60611
PHM3352.21	3	208711875	Intron	GRMZM2G437460	0.75	0.304688	0.625
PZA02616.1	3	210161536	exon	GRMZM2G060156	0.644944	0.353109	0.542017
PZA03346.5	3	210558397	Non genic		0.707569	0.328203	0.58617
PZB01457.1	3	212725801	exon	GRMZM2G022915	0.603371	0.364086	0.521371
PZB01457.3	3	212726119	exon	GRMZM2G022915	0.734305	0.314073	0.609798
PZA03481.1	3	213064644	Non genic		0.729306	0.316889	0.605163
PHM13742.5	3	213606180	Intron	GRMZM2G088436	0.928082	0.124581	0.866509
PHM13742	3	213606180	Intron	GRMZM2G088436	0.919501	0.13708	0.851962
sh2.4	3	214838405	exon	GRMZM2G429899	0.637584	0.355354	0.537859
PHM1600.31	3	214887907	exon	GRMZM2G130358	0.979866	0.0386792	0.960542
PZA00750.1	3	215844498	exon	GRMZM2G089351	0.831461	0.240993	0.719732
PZA01154.1	3	216028207	exon	GRMZM2G041015	0.670534	0.344227	0.558163
PHM3342.31	3	216028374	exon	GRMZM2G041015	0.857788	0.214214	0.756024
PZA02665.2	3	216624570	exon	GRMZM2G454891	0.626712	0.358428	0.532112
PZA01233.1	3	216768571	exon	GRMZM2G176903	0.655056	0.349802	0.548085
PZA02514.1	3	216915474	exon	GRMZM2G114444	0.964045	0.0669216	0.930675
PZB02076.1	3	217328909	exon	GRMZM2G045275	0.74594	0.307196	0.620973
PZA02824.5	3	217329524	exon	GRMZM2G045275	0.755034	0.301497	0.630084
PZA02824.4	3	217329672	exon	GRMZM2G045275	0.694382	0.33436	0.575569
PZA02668.2	3	218119861	Intron	GRMZM2G128987	0.92809	0.12457	0.866522
PZA00219.7	3	219309085	Non genic		0.660633	0.347865	0.551606
PZA03360.1	3	219587062	Non genic		0.766816	0.293673	0.642382
PZA03391.1	3	219859920	exon	GRMZM2G028037	0.542353	0.3732	0.503588
PHM2672.19	3	219860052	exon	GRMZM2G028037	0.512472	0.374844	0.500311
PZA03391.2	3	219860052	exon	GRMZM2G028037	0.511211	0.374874	0.500251
PHM15964.16	3	221986592	Non genic		0.532511	0.373941	0.502114
PZA00316.10	3	223513639	exon	GRMZM2G002578	0.744921	0.307817	0.619973
PHM3852.23	3	223670292	exon	GRMZM2G040401	0.825123	0.246948	0.71141
PZA01688.3	3	223670423	exon	GRMZM2G040401	0.751126	0.303981	0.626129
PZA01360.3	3	223867414	exon	GRMZM2G061681	0.945455	0.0978215	0.89686
PZA00143.5	3	224903492	exon	GRMZM2G078826	0.78764	0.278572	0.665474
PZA01931.14	3	227681840	exon	GRMZM2G002999	0.972036	0.0528867	0.945636
PZA01931.17	3	227682081	Intron	GRMZM2G002999	0.580092	0.368503	0.512829
PHM2423.33	3	227682146	Intron	GRMZM2G002999	0.565116	0.370724	0.50848
PZA02423.1	3	229178560	exon	GRMZM2G000660	0.812925	0.2579	0.695844
PZB01460.1	3	229544509	Intron	GRMZM2G092008	0.712528	0.325752	0.590336
PZA03013.8	4	139810	exon	GRMZM2G000531	0.940716	0.105319	0.888461
PHM1971.20	4	2265349	Intron	GRMZM2G106389	0.597753	0.365262	0.519111
PZA00136.2	4	2637306	exon	GRMZM2G473480	0.875839	0.193839	0.78251
PZA03109.1	4	2639015	exon	GRMZM2G473480	0.705399	0.329251	0.584378
PZA03106.1	4	2846701	exon	GRMZM2G085381	0.733781	0.314373	0.609307
PZA03107.1	4	2851089	exon	GRMZM2G085661	0.717833	0.323046	0.594902
PHM14235.16	4	3069135	Non genic		0.966279	0.0630442	0.934832
PHM2438.28	4	3548007	Intron	GRMZM2G006480	0.652027	0.350819	0.546224
PZB02080.1	4	4980568	exon	GRMZM2G358774	0.658314	0.34868	0.550127
PHM3963.33	4	5459125	exon	GRMZM2G453772	0.598416	0.365127	0.519372
PZA00436.7	4	6401332	exon	GRMZM2G099666	0.513514	0.374817	0.500365
PZA00683.4	4	6612213	exon	GRMZM2G133675	0.765237	0.294751	0.640701
PHM2388.27	4	7239089	exon	GRMZM2G403636	0.982103	0.0345357	0.964846
PZA00975.1	4	9733860	exon	GRMZM2G138907	0.982103	0.0345357	0.964846
PZA02358.1	4	11329242	exon	GRMZM2G122145	0.605618	0.363596	0.52231
PZA02138.1	4	11856246	exon	GRMZM2G017557	0.594382	0.365933	0.517816
PHM259.7	4	14326036	exon	GRMZM2G173317	0.874439	0.19548	0.78041
PHM259.11	4	14326092	exon	GRMZM2G173317	0.858744	0.213176	0.757395
PHM8527.2	4	17307041	exon	GRMZM2G143392	0.785068	0.280529	0.662527
PHM687.25	4	17483462	exon	GRMZM2G150691	0.709567	0.327224	0.587837
PZA01240.2	4	19461323	exon	GRMZM2G050649	0.977578	0.0428767	0.956162
MZB00125.2	4	21025093	exon	GRMZM2G015295	0.758969	0.29894	0.634129
PZA01422.3	4	24475394	exon	GRMZM2G101480	0.873874	0.19614	0.779563
PHM2159.8	4	28981480	Intron	GRMZM2G064868	0.898649	0.165568	0.817841
PZA03643.1	4	29209351	Intron	GRMZM2G149153	0.860987	0.210727	0.760623
PZA03043.14	4	32099732	Non genic		0.757271	0.30005	0.632376
PHM3112.9	4	32968646	exon	GRMZM2G104942	0.880045	0.188844	0.788868
PHM3112.5	4	32968749	exon	GRMZM2G104942	0.920814	0.135197	0.85417
PZA02705.1	4	33860915	exon	GRMZM2G088648	0.915525	0.142715	0.845322
PHM15427.11	4	33862684	Intron	GRMZM2G088549	0.513605	0.374815	0.50037
PHM13623.14	4	35051574	exon	GRMZM2G145951	0.951902	0.0873774	0.90843
PZA01106.3	4	35051622	exon	GRMZM2G145951	0.953725	0.0843723	0.911732
PHM5572.19	4	35384118	Non genic		0.548975	0.37259	0.504797
PZA01713.4	4	35384247	Non genic		0.744369	0.308152	0.619433
PZA03247.1	4	35769506	Intron	GRMZM2G169593	0.853139	0.219189	0.749414
PZA03385.1	4	37067373	exon	GRMZM2G363540	0.808725	0.261521	0.690622
PZA01751.2	4	37185517	exon	GRMZM2G062476	0.798186	0.270273	0.67783
PHM14717.2	4	40517665	exon	GRMZM2G113181	0.951389	0.0882184	0.907504
su1.9	4	41049511	Intron	GRMZM2G138060	0.956376	0.0799609	0.916558
PZA03338.6	4	47240708	Non genic		0.84417	0.228484	0.736907
PZA03474.1	4	47505051	Intron	GRMZM2G107289	0.81236	0.258392	0.695137
PZA00445.22	4	49714016	Intron	AC202707.3_FG001	0.6	0.3648	0.52
PZB01944.3	4	52956385	exon	GRMZM2G023625	0.915919	0.142161	0.845978
PZB01944.1	4	52956492	exon	GRMZM2G023625	0.547085	0.372773	0.504434
PHM3587.6	4	59448994	Non genic		0.842342	0.230331	0.734397
PZA01759.1	4	60429503	exon	GRMZM2G134708	0.824719	0.247321	0.710885
PZA00726.8	4	60767943	Intron	GRMZM2G049525	0.735294	0.313506	0.610727
PZA00726.10	4	60768063	exon	GRMZM2G049525	0.709641	0.327187	0.587899
bt2.4	4	66288635	Intron	GRMZM2G068506	0.883065	0.185197	0.793477
bt2.7	4	66290994	exon	GRMZM2G068506	0.646119	0.352738	0.542701
PZA03706.1	4	73077404	exon	GRMZM2G437977	0.863739	0.207684	0.764612
PZA03254.1	4	73176932	Intron	GRMZM2G365423	0.860987	0.210727	0.760623
PZA03254.2	4	73177100	Intron	GRMZM2G365423	0.852349	0.220024	0.7483
PZA03705.1	4	73178489	Intron	GRMZM2G365423	0.879195	0.189861	0.787577
PZA03586.1	4	73307190	exon	GRMZM2G136067	0.881432	0.187175	0.79098
PZA03751.1	4	73307596	Intron	GRMZM2G136067	0.872727	0.197474	0.777851
PZA03752.2	4	73309421	Intron	GRMZM2G136067	0.964206	0.0666436	0.930974
PZA03753.1	4	73310789	Intron	GRMZM2G136067	0.971973	0.0529986	0.945517
PZA03587.2	4	73311191	Intron	GRMZM2G136067	0.685682	0.338145	0.568956
PZA03587.1	4	73311260	Intron	GRMZM2G136067	0.866592	0.204489	0.768779
PZA03753.3	4	73311260	Intron	GRMZM2G136067	0.890135	0.176462	0.80441
PZA03597.1	4	74239902	exon	GRMZM2G030628	0.585586	0.367568	0.51465
PZA03270.2	4	76122802	exon	GRMZM2G011422	0.94519	0.0982438	0.896389
PZA03270.1	4	76122822	exon	GRMZM2G011422	0.560403	0.371325	0.507297
PZA03270.5	4	76123039	Intron	GRMZM2G011422	0.950562	0.0895712	0.906012
PZA00218.1	4	78946415	exon	GRMZM2G103721	0.626437	0.358503	0.531973
PZA03564.1	4	86797748	Non genic		0.664798	0.346366	0.554317
PZA03203.1	4	90203655	Intron	GRMZM2G111117	0.593049	0.366192	0.517316
PZA03203.2	4	90203822	Intron	GRMZM2G111117	0.526906	0.374275	0.501448
PZA03367.1	4	91417897	exon	GRMZM2G035268	0.751678	0.303634	0.626683
PZA00104.1	4	93812507	exon	GRMZM2G043075	0.940449	0.105736	0.887991
PZA03536.2	4	107751240	exon	GRMZM2G156105	0.984305	0.0304201	0.969103
PZA03536.1	4	107751353	exon	GRMZM2G156105	0.776286	0.287012	0.652668
PZA03535.3	4	107751627	exon	GRMZM2G156105	0.907159	0.154257	0.831557
PZA03535.2	4	107751701	exon	GRMZM2G156105	0.632584	0.356803	0.535157
PZA00092.1	4	113503659	exon	GRMZM2G170842	0.796421	0.271694	0.67573
PZB02053.1	4	116875947	Intron	GRMZM2G096171	0.869128	0.201614	0.77251
PZB02053.2	4	116876114	exon	GRMZM2G096171	0.863535	0.207911	0.764315
PZA03376.1	4	120655021	exon	GRMZM2G022694	0.878924	0.190184	0.787166
PZA03376.2	4	120655387	exon	GRMZM2G022694	0.906742	0.154821	0.830877
PZB00104.3	4	122795133	exon	GRMZM2G104262	0.69526	0.333966	0.576253
PZB00093.1	4	122796119	exon	GRMZM2G104262	0.760626	0.297846	0.635852
PZA00662.3	4	123175449	exon	AC214635.3_FG002	0.998869	0.00225733	0.99774
PZA03409.1	4	128632208	exon	GRMZM2G020409	0.568849	0.370215	0.50948
PZA03409.2	4	128632484	Intron	GRMZM2G020409	0.620495	0.360059	0.529038
PZA03409.3	4	128632696	Intron	GRMZM2G020409	0.808989	0.261295	0.690948
PZB01080.1	4	129824833	Non genic		0.668904	0.344844	0.557057
PZB01689.1	4	129831084	Non genic		0.507143	0.374949	0.500102
PZA00151.2	4	131016731	Intron	GRMZM2G152616	0.600225	0.364753	0.52009
fea2.3	4	132734721	exon	GRMZM2G104925	0.726457	0.318457	0.602566
PZD00067.3	4	132735518	exon	GRMZM2G104925	0.553691	0.372101	0.505766
PZA02027.1	4	132975471	Non genic		0.504545	0.374979	0.500041
PZA02988.2	4	133757006	Intron	GRMZM2G160174	0.964126	0.0667823	0.930825
PZA00663.5	4	141267246	exon	GRMZM2G162637	0.579596	0.368584	0.512671
PHM1505.31	4	143162745	exon	GRMZM2G074436	0.529478	0.37413	0.501738
PZA02147.1	4	143945759	exon	GRMZM2G374302	0.907865	0.153299	0.832708
PZA03174.3	4	146943236	exon	GRMZM2G323818	0.91573	0.142427	0.845663
PZA03152.3	4	147044805	Intron	GRMZM2G111045	0.838202	0.234453	0.728762
PZA02982.5	4	148401074	exon	GRMZM2G129675	0.796421	0.271694	0.67573
PZA02982.7	4	148401277	exon	GRMZM2G129675	0.770588	0.29106	0.646436
PZA03317.1	4	149531093	Non genic		0.860987	0.210727	0.760623
PZA03331.5	4	149531214	Non genic		0.921296	0.134504	0.854981
PZA02992.15	4	149588842	exon	GRMZM2G100716	0.936364	0.112072	0.880826
PHM15864.8	4	150662732	exon	GRMZM2G037204	0.819507	0.252073	0.704169
PZA03311.7	4	153293242	Non genic		0.869128	0.201614	0.77251
PZB00229.1	4	156289496	exon	GRMZM2G178758	0.94482	0.0988345	0.895729
PZA01926.1	4	158126191	exon	GRMZM2G125320	0.798206	0.270257	0.677854
PZB01378.2	4	158720826	exon	GRMZM2G126505	0.852809	0.219538	0.748948
PZB01378.3	4	158720827	exon	GRMZM2G126505	0.858744	0.213176	0.757395
PZB01378.4	4	158720894	exon	GRMZM2G126505	0.81278	0.258026	0.695663
PZA03653.1	4	159982180	exon	GRMZM2G172427	0.67226	0.343566	0.559347
PZA00492.26	4	160161677	Intron	GRMZM2G015875	0.844595	0.228054	0.737491
PZA00492.25	4	160161764	Intron	GRMZM2G015875	0.816854	0.254445	0.700793
PZA00453.2	4	166281190	exon	GRMZM2G168337	0.715103	0.324449	0.592539
PZA01289.1	4	169608659	exon	GRMZM2G150648	0.547836	0.372701	0.504577
PZA03308.3	4	170217116	exon	GRMZM2G420571	0.955157	0.0819951	0.914336
PHM3155.14	4	170467673	Intron	GRMZM2G142661	0.531746	0.37399	0.502016
PZA00271.1	4	171613440	Intron	GRMZM2G364068	0.96868	0.058837	0.939322
PZA01477.3	4	172301064	exon	GRMZM2G054210	0.531963	0.373976	0.502043
PZA01187.1	4	177666738	exon	GRMZM2G079353	0.697279	0.333052	0.577838
PZB02464.1	4	177670291	Intron	GRMZM2G079381	0.846413	0.226198	0.740003
PZD00031.4	4	177974386	Intron	GRMZM2G370777	0.950801	0.0891806	0.906443
PZD00030.2	4	177976082	Intron	GRMZM2G370777	0.730942	0.315977	0.606668
PHM3637.14	4	179758341	exon	GRMZM2G369701	0.593458	0.366113	0.517469
PZA01976.9	4	179871677	Intron	GRMZM2G087245	0.842166	0.230508	0.734155
PZA01637.2	4	180274135	exon	GRMZM2G134104	0.994395	0.0110858	0.988852
PZA02194.1	4	180309373	Intron	GRMZM2G021912	0.7713	0.290561	0.647208
PHM14618.11	4	180315663	Intron	GRMZM2G021605	0.5839	0.367862	0.514078
PZA03445.1	4	182713785	exon	GRMZM2G090873	0.683146	0.339207	0.567085
PZA01954.1	4	184373943	exon	GRMZM2G131516	0.832957	0.239559	0.721721
PZA00941.2	4	185562016	Intron	GRMZM2G022375	0.541761	0.37325	0.503488
PZA00344.10	4	193202013	exon	GRMZM2G012391	0.947309	0.0948457	0.900171
PZB01461.2	4	194092806	exon	GRMZM2G132880	0.507865	0.374938	0.500124
PZB01461.1	4	194092995	Intron	GRMZM2G132880	0.819101	0.252438	0.703651
PZA00332.5	4	194749287	Intron	GRMZM2G011173	0.911557	0.148243	0.838758
PHM4348.16	4	197459875	Non genic		0.751708	0.303615	0.626714
PZA03575.3	4	201131313	exon	GRMZM2G125648	0.904328	0.158067	0.826962
PZA03575.2	4	201131577	exon	GRMZM2G125648	0.737079	0.312475	0.612413
PZA01790.1	4	202245921	exon	GRMZM2G014004	0.904229	0.158199	0.826802
PZA03205.1	4	202883367	exon	GRMZM2G017268	0.513889	0.374807	0.500386
PZA01810.2	4	203767481	exon	GRMZM2G332522	0.562217	0.371099	0.507742
PZA03534.3	4	204059062	exon	GRMZM2G012631	0.859649	0.212191	0.758695
PZA03534.1	4	204059180	exon	GRMZM2G012631	0.93287	0.117403	0.874754
PZA01566.1	4	204764426	exon	GRMZM2G177720	0.938341	0.10902	0.884285
PZA02421.1	4	205427981	exon	GRMZM2G073199	0.512387	0.374847	0.500307
PZA02779.1	4	207114208	exon	GRMZM2G017578	0.590604	0.366656	0.516418
PHM1684.20	4	209047447	Intron	GRMZM2G065655	0.881432	0.187175	0.79098
PZA03719.2	4	210235075	exon	GRMZM2G155253	0.716368	0.323802	0.59363
PZA03720.1	4	210235726	exon	GRMZM2G155253	0.908277	0.152738	0.833381
PZA03720.2	4	210235939	Non genic		0.740449	0.310499	0.615632
PZA03721.1	4	210236675	Non genic		0.536996	0.373628	0.502737
PZA03124.1	4	212497348	exon	GRMZM2G089244	0.948315	0.0932233	0.901972
PHM4117.14	4	215393158	exon	GRMZM2G106424	0.585011	0.367669	0.514454
PZA03081.1	4	215393350	Intron	GRMZM2G106424	0.783146	0.281973	0.660343
PZA02479.1	4	218367682	exon	GRMZM2G026442	0.722973	0.32034	0.599434
PZA02865.13	4	220858183	Non genic		0.923937	0.130676	0.859446
PZA00155.1	4	220885121	Non genic		0.923937	0.130676	0.859446
PZA03150.4	4	222232962	Intron	GRMZM2G419239	0.899329	0.164679	0.818927
PZA03155.3	4	222233297	exon	GRMZM2G419239	0.893424	0.172302	0.809565
PZA03150.2	4	222233297	exon	GRMZM2G419239	0.893498	0.172208	0.809681
PZB01022.3	4	225206525	Non genic		0.540146	0.373383	0.503223
PZB01022.4	4	225206680	exon	GRMZM2G096958	0.759594	0.298529	0.634778
PZA01367.2	4	226108716	Non genic		0.966895	0.061969	0.935982
PZA00878.1	4	226223544	exon	GRMZM2G125239	0.941834	0.103562	0.890435
PZA00878.2	4	226223649	exon	GRMZM2G125239	0.677273	0.341599	0.562851
PZA00399.11	4	229644826	exon	GRMZM2G053934	0.5553	0.371923	0.506116
PZA00521.3	4	234783765	exon	GRMZM2G085718	0.873016	0.197139	0.778282
PZA00694.6	4	235779015	exon	GRMZM2G161969	0.819005	0.252524	0.703528
PHM9804.28	4	235779088	Intron	GRMZM2G161969	0.913625	0.145373	0.842172
PZA03755.2	4	236401864	exon	GRMZM2G172883	0.681614	0.33984	0.565968
PZA03755.3	4	236402260	Intron	GRMZM2G172883	0.747166	0.306445	0.622182
PZA00209.4	4	236488577	exon	GRMZM2G080056	0.940449	0.105736	0.887991
PZA02155.1	4	237336600	exon	GRMZM2G078832	0.74382	0.308483	0.618897
PHM5780.15	4	237583793	exon	GRMZM2G171520	0.960465	0.07306	0.924056
PZA00513.1	4	238553534	exon	GRMZM2G090935	0.859551	0.212299	0.758553
PHM5599.20	4	239237605	exon	GRMZM2G015419	0.766292	0.294032	0.641823
PZA00529.4	4	240769260	exon	GRMZM2G037185	0.677602	0.341468	0.563085
PHM5665.26	4	240769342	Intron	GRMZM2G037185	0.641705	0.354113	0.540161
PZA00936.1	4	241050436	Intron	GRMZM2G421857	0.566667	0.370516	0.508889
PHM2100.21	4	241723132	Intron	GRMZM2G051276	0.885135	0.182668	0.796658
PZA03322.5	4	242019436	Intron	GRMZM2G169009	0.642377	0.353907	0.540542
PZA03322.3	4	242019760	exon	GRMZM2G169009	0.813559	0.257347	0.696639
PHM13084.4	4	243558960	exon	GRMZM2G139341	0.998879	0.00223713	0.99776
PZA03599.3	4	243935771	Intron	GRMZM2G060669	0.896396	0.16849	0.81426
PZA03599.2	4	243935993	Intron	GRMZM2G060669	0.904922	0.157272	0.827923
PZA03598.1	4	243936876	Intron	GRMZM2G060669	0.812925	0.2579	0.695844
PZA01905.12	4	244087450	exon	GRMZM2G133937	0.667421	0.345399	0.556059
PHM4310.112	4	244087971	Intron	GRMZM2G133937	0.704955	0.329464	0.584013
PZA02239.12	4	244721608	Non genic		0.787209	0.278902	0.664978
PZA00682.17	4	244992721	Non genic		0.984069	0.0308636	0.968645
PZA00682.2	4	244992844	Non genic		0.802721	0.266564	0.68328
PZA02862.3	4	245035454	exon	GRMZM2G374068	0.643991	0.353407	0.541467
PZA01887.1	5	656148	exon	GRMZM2G130314	0.824324	0.247685	0.710373
PZA02367.1	5	862416	exon	GRMZM2G072894	0.837531	0.235114	0.727855
PZA01983.1	5	1037243	Non genic		0.562217	0.371099	0.507742
PHM662.27	5	1046780	Non genic		0.503417	0.374988	0.500023
PHM662.19	5	1046909	Non genic		0.87355	0.196518	0.779079
PZA00818.1	5	1047009	Non genic		0.864269	0.207094	0.765384
PHM3061.315	5	1621791	exon	GRMZM2G326235	0.96868	0.058837	0.939322
PZA00191.5	5	2123914	exon	GRMZM2G121826	0.608046	0.363054	0.523348
PZA01438.1	5	2690742	exon	GRMZM2G107076	0.911565	0.148232	0.838771
PHM3714.12	5	2930514	exon	GRMZM2G124441	0.912752	0.146588	0.840728
PZB01352.6	5	3142800	Intron	GRMZM2G332976	0.807175	0.262837	0.688713
PZB01352.4	5	3142841	Intron	GRMZM2G332976	0.668172	0.345119	0.556563
PHM5359.10	5	3376550	exon	AC210013.4_FG011	0.778032	0.285747	0.654604
PZA01570.1	5	3533995	exon	GRMZM2G024657	0.734305	0.314073	0.609798
PHM13122.43	5	4190804	exon	GRMZM2G152796	0.861486	0.210177	0.761345
PZA03304.2	5	4293466	Non genic		0.935484	0.113422	0.879292
PZA03304.3	5	4293495	Non genic		0.841573	0.231103	0.733344
PHM14671.9	5	5231199	Non genic		0.690745	0.335969	0.572767
PHM3762.18	5	5917407	exon	GRMZM2G114634	0.659453	0.348282	0.550851
PZA02653.12	5	5917587	exon	GRMZM2G114634	0.948315	0.0932233	0.901972
PHM789.16	5	6784311	Intron	GRMZM2G086497	0.861048	0.210659	0.760711
PZA02462.1	5	6820571	exon	GRMZM2G072658	0.614773	0.36148	0.526346
PZB00081.4	5	6960673	Intron	GRMZM2G120227	0.621868	0.359707	0.529704
PZB00081.2	5	6960836	exon	GRMZM2G120227	0.69843	0.332525	0.578749
PHM15223.38	5	6961252	Intron	GRMZM2G120227	0.995316	0.00928034	0.990676
PZB00054.3	5	7086096	exon	GRMZM2G129889	0.81278	0.258026	0.695663
PZB00102.2	5	7087084	exon	GRMZM2G129889	0.944072	0.100025	0.894399
PZB02107.1	5	7087183	exon	GRMZM2G129889	0.91236	0.147132	0.840081
PZB00102.1	5	7087329	exon	GRMZM2G129889	0.925056	0.129042	0.861345
PZA03584.1	5	7103451	Intron	GRMZM2G129817	0.756595	0.300489	0.631682
PHM3137.17	5	7487050	exon	GRMZM2G131998	0.858277	0.213684	0.756724
PZA03303.6	5	7648847	Non genic		0.789171	0.277396	0.667239
PZB01993.2	5	7831265	exon	GRMZM2G147880	0.706497	0.328723	0.585282
PZB00094.1	5	7946002	Intron	GRMZM2G317614	0.574032	0.369459	0.510961
PZA02029.21	5	7956551	Intron	GRMZM2G023858	0.891403	0.174866	0.806392
PHM533.46	5	7956824	exon	GRMZM2G023858	0.509009	0.374919	0.500162
PZA01925.1	5	8598835	Non genic		0.947309	0.0948457	0.900171
PZA00281.1	5	9965510	exon	GRMZM2G093139	0.56982	0.370078	0.50975
PHM9676.10	5	10056068	exon	GRMZM2G181028	0.602908	0.364186	0.52118
PZA03244.1	5	10752476	Intron	GRMZM2G569855	0.686517	0.337791	0.569577
PZA03244.6	5	10752728	exon	GRMZM2G569855	0.649103	0.35178	0.544463
PZB00079.4	5	11737636	exon	GRMZM2G024973	0.975225	0.0471545	0.951678
PZB00079.3	5	11737747	exon	GRMZM2G024973	0.854586	0.217652	0.751463
PZA03678.1	5	11904119	exon	GRMZM2G457881	0.800895	0.268068	0.681075
PZA01284.6	5	11990631	Intron	GRMZM2G130927	0.806488	0.263418	0.687869
PZA03092.7	5	11992705	exon	GRMZM2G130927	0.729452	0.316808	0.605296
PZB01642.1	5	12337501	Intron	GRMZM2G001279	0.955257	0.0818281	0.914518
PZB01642.2	5	12338037	exon	GRMZM2G001279	0.966368	0.0628897	0.934998
PZA00004.2	5	13542371	exon	GRMZM2G161222	0.820628	0.251061	0.705604
PZA00112.5	5	13664679	exon	GRMZM2G129150	0.957303	0.0784059	0.918253
PZA00985.1	5	13981667	exon	GRMZM2G166082	0.744369	0.308152	0.619433
PZA01327.1	5	15056528	Non genic		0.538551	0.373509	0.502972
PZA01523.1	5	16208240	exon	GRMZM2G134980	0.926174	0.1274	0.863249
PZA00517.7	5	18240488	exon	GRMZM2G067306	0.960674	0.0727041	0.924441
PZA00968.3	5	18350788	exon	GRMZM2G066996	0.757271	0.30005	0.632376
PZB00223.2	5	19973210	Non genic		0.816351	0.254891	0.700156
PZA03226.3	5	20089946	exon	GRMZM2G070523	0.795964	0.27206	0.67519
PZA03340.3	5	20201001	Non genic		0.789238	0.277344	0.667317
PZA03340.2	5	20201009	Non genic		0.867647	0.203297	0.770329
PHM13942.9	5	21461663	exon	GRMZM2G074314	0.655481	0.349657	0.548349
PHM13942.7	5	21461779	exon	GRMZM2G074314	0.671202	0.343972	0.55862
PZA02792.25	5	21771014	Intron	GRMZM2G078180	0.752822	0.30291	0.627838
PZA03298.1	5	21811793	Non genic		0.552809	0.372196	0.505578
PZA01427.1	5	23135577	exon	GRMZM2G026892	0.714286	0.324865	0.591837
PZB01983.1	5	23437641	exon	GRMZM2G074543	0.948315	0.0932233	0.901972
PHM565.31	5	24242002	exon	GRMZM2G135940	0.592045	0.366384	0.516945
PHM9009.13	5	29312624	exon	GRMZM2G167505	0.665919	0.345955	0.555058
PZA02113.1	5	30239292	Non genic		0.791855	0.275309	0.670359
PZA00801.1	5	31528260	exon	GRMZM2G337048	0.92125	0.13457	0.854903
PZB00869.3	5	32366013	exon	GRMZM2G126988	0.866592	0.204489	0.768779
PZB00579.1	5	32366013	exon	GRMZM2G126988	0.868539	0.202284	0.771642
PZB00869.4	5	32366193	exon	GRMZM2G126988	0.663677	0.346774	0.55358
PZB00869.1	5	32366223	exon	GRMZM2G126988	0.627586	0.358192	0.532556
PZA01563.1	5	32599139	Non genic		0.939326	0.107489	0.886014
PHM4647.8	5	32599447	Non genic		0.569977	0.370055	0.509794
PZA03621.1	5	33136483	Intron	GRMZM2G046021	0.963768	0.0673996	0.930162
PHM16854.3	5	34587029	exon	GRMZM2G314903	0.611872	0.362171	0.525031
PZA00981.3	5	37030384	exon	GRMZM2G152853	0.527211	0.374258	0.501481
PZA00449.2	5	37511797	exon	GRMZM2G432926	0.869128	0.201614	0.77251
PZA00996.1	5	37788653	exon	GRMZM2G071087	0.538202	0.373536	0.502919
PZA01530.1	5	37794716	Non genic		0.530682	0.374057	0.501883
PZA03217.1	5	41024702	Intron	GRMZM2G161512	0.649888	0.351524	0.544933
PZA03217.2	5	41024758	Intron	GRMZM2G161512	0.572707	0.369658	0.510573
PHM3402.11	5	47757633	Intron	GRMZM2G463913	0.814059	0.25691	0.697266
PZA02207.1	5	49203491	Non genic		0.568233	0.370301	0.509311
PZA00401.6	5	55324262	exon	GRMZM2G048455	0.993289	0.0132439	0.986667
PZA00805.1	5	57507670	exon	GRMZM2G089132	0.930649	0.120752	0.870917
PHM2769.43	5	57831576	exon	GRMZM2G397247	0.763982	0.295601	0.639373
PZA00522.7	5	57933515	Intron	GRMZM2G347721	0.662556	0.347179	0.552849
PZA00522.12	5	57933548	Intron	GRMZM2G347721	0.730425	0.316266	0.606191
PZA00222.7	5	58576757	exon	GRMZM2G385945	0.675399	0.342342	0.561529
PZB01004.1	5	58616146	exon	GRMZM2G085117	0.815022	0.256064	0.698478
PHM1870.20	5	59299993	Intron	GRMZM2G116243	0.618834	0.36048	0.528243
PZA03451.7	5	59300236	exon	GRMZM2G116243	0.529148	0.374149	0.501699
PZA03451.6	5	59300415	exon	GRMZM2G116243	0.529148	0.374149	0.501699
PZA02676.2	5	60072336	Intron	GRMZM2G116434	0.656532	0.349297	0.549004
PZA03426.1	5	60371555	exon	GRMZM2G153987	0.965011	0.0652489	0.932471
PZA03494.1	5	61494689	Non genic		0.798206	0.270257	0.677854
PZA00472.2	5	62415995	exon	GRMZM2G064360	0.676734	0.341814	0.56247
PZA03411.3	5	63013302	Intron	GRMZM2G037284	0.950783	0.0892099	0.906411
PZA01050.1	5	63415425	exon	GRMZM2G145088	0.765695	0.294439	0.641188
PHM4165.14	5	65741535	Intron	GRMZM2G374574	0.6614	0.347593	0.5521
PZA03095.3	5	65742041	Intron	GRMZM2G374574	0.963087	0.0685728	0.9289
PHM13675.17	5	66811586	exon	GRMZM2G089836	0.884787	0.183094	0.796123
PHM13675.18	5	66811651	exon	GRMZM2G089836	0.885488	0.182235	0.797201
PZA03356.1	5	66971925	Intron	GRMZM2G159142	0.803812	0.265659	0.684603
PZA03399.2	5	67946232	Non genic		0.916107	0.141896	0.846291
PZA02649.2	5	67946368	Non genic		0.93736	0.110537	0.882568
PZA03399.1	5	67946570	Non genic		0.648649	0.351927	0.544193
PZB01112.1	5	68419652	exon	GRMZM2G020366	0.916854	0.140843	0.847534
PZB01112.5	5	68419948	Intron	GRMZM2G020366	0.92953	0.122426	0.868992
PZA01349.2	5	69319346	exon	GRMZM2G044348	0.817265	0.25408	0.701314
PZA02525.1	5	69392049	Intron	GRMZM2G098370	0.937975	0.109587	0.883644
PZA03677.3	5	71093439	exon	GRMZM2G305124	0.80157	0.267514	0.681888
PZA03677.4	5	71093563	exon	GRMZM2G305124	0.86036	0.211413	0.759719
PZA03677.1	5	71093631	exon	GRMZM2G305124	0.519656	0.374613	0.500773
PZA03677.2	5	71093680	exon	GRMZM2G305124	0.693258	0.334861	0.574698
PZA01671.1	5	71095055	exon	GRMZM2G005743	0.663311	0.346907	0.553341
PHM5798.39	5	71095193	Intron	GRMZM2G005743	0.71968	0.322083	0.596518
PZA01303.1	5	72408252	exon	GRMZM2G477236	0.939326	0.107489	0.886014
PHM2524.4	5	72501266	exon	GRMZM2G157046	0.901361	0.16201	0.822181
PHM16788.6	5	72504523	Intron	GRMZM2G157026	0.667785	0.345263	0.556304
PHM16788.7	5	72504560	Intron	GRMZM2G157026	0.98434	0.0303542	0.969171
PZA03594.1	5	76513050	exon	GRMZM2G139977	0.782511	0.282447	0.659625
PZA02818.6	5	77679565	exon	GRMZM2G102845	0.81377	0.257163	0.696903
PZA03453.1	5	80011012	Non genic		0.989933	0.0197329	0.980068
PZA01779.1	5	81227637	Non genic		0.810112	0.260333	0.692339
PZB02425.3	5	83233487	exon	GRMZM2G088396	0.861991	0.209621	0.762075
PZB02425.2	5	83233631	exon	GRMZM2G088396	0.956376	0.0799609	0.916558
PZA00273.5	5	83357444	exon	GRMZM2G322129	0.759524	0.298575	0.634705
PZA01693.1	5	83544273	exon	GRMZM2G026117	0.798186	0.270273	0.67783
PHM2348.66	5	87895872	exon	GRMZM2G136599	0.994382	0.0111104	0.988827
PZA03049.24	5	88604977	Non genic		0.974419	0.0486113	0.950146
PZA00643.13	5	91096945	exon	GRMZM2G518764	0.674944	0.342521	0.561211
PZA03284.3	5	91651999	Non genic		0.637584	0.355354	0.537859
PZB02059.3	5	92520689	exon	GRMZM2G060485	0.803132	0.266224	0.683778
PZA00881.1	5	97952638	exon	GRMZM2G145500	0.749441	0.305037	0.624441
PZA00636.7	5	115246699	exon	GRMZM2G406075	0.650901	0.351192	0.545542
PZB01632.1	5	123268841	Intron	GRMZM2G326545	0.938341	0.10902	0.884285
PZA00524.2	5	132594432	exon	GRMZM2G105494	0.615471	0.361311	0.526667
PZB00969.1	5	132772317	Intron	GRMZM2G009785	0.797085	0.271161	0.676519
PZA00067.10	5	145121179	Non genic		0.822472	0.249385	0.707976
PZA00270.1	5	150771458	Non genic		0.809417	0.260929	0.691478
PZB01017.1	5	158032440	exon	GRMZM2G412604	0.576136	0.369136	0.511593
PZB01017.2	5	158032493	exon	GRMZM2G412604	0.719239	0.322313	0.596132
PZB01017.5	5	158032821	Intron	GRMZM2G412604	0.932735	0.117607	0.87452
PZA01608.1	5	158599491	Non genic		0.787982	0.278311	0.665867
PZA01182.1	5	162159968	Non genic		0.997743	0.00449434	0.995496
PZA00148.3	5	164230168	exon	GRMZM2G018820	0.605263	0.363674	0.522161
PZA00595.4	5	165095136	exon	GRMZM2G162461	0.922646	0.132554	0.857259
PZA02981.2	5	166468431	Intron	GRMZM2G136296	0.638514	0.355078	0.538372
ae1.7	5	167873309	Non genic		0.568287	0.370293	0.509326
PZB00619.1	5	167873609	Non genic		0.8434	0.229264	0.735848
PZB01331.2	5	167874494	Non genic		0.891499	0.174744	0.806543
ae1.8	5	167884630	Intron	GRMZM2G032628	0.865772	0.205412	0.767578
PZA01763.2	5	168080655	exon	GRMZM2G113332	0.947309	0.0948457	0.900171
PZB02151.1	5	168867207	Intron	GRMZM2G139300	0.599553	0.364893	0.519821
PZB02151.2	5	168867282	Intron	GRMZM2G139300	0.794183	0.273476	0.673088
PZA02641.2	5	168924728	Intron	GRMZM2G039089	0.769231	0.292007	0.64497
PZA00255.14	5	169719641	exon	GRMZM2G451314	0.825056	0.24701	0.711323
PZB00204.1	5	169853770	exon	GRMZM2G303964	0.622353	0.359582	0.52994
PHM6910.187	5	169853895	exon	GRMZM2G303964	0.598864	0.365035	0.519548
PZA02040.2	5	171389177	Non genic		0.693182	0.334895	0.574638
PZA00300.14	5	171688876	Intron	GRMZM2G006791	0.763291	0.296067	0.638644
PZA03704.1	5	171869817	Intron	GRMZM2G352431	0.894855	0.170474	0.81182
PZA00987.1	5	172230823	exon	GRMZM2G093716	0.802928	0.266393	0.683531
PZA01410.1	5	172682963	exon	GRMZM2G039841	0.887133	0.180205	0.799744
PHM13696.9	5	175367030	Intron	GRMZM2G040511	0.738789	0.311477	0.614041
PHM13696.11	5	175367080	Intron	GRMZM2G040511	0.761745	0.297102	0.637021
PZA03716.2	5	175460577	exon	GRMZM2G115420	0.989933	0.0197329	0.980068
PZA03714.3	5	175462855	Intron	GRMZM2G115420	0.545964	0.372878	0.504225
PZA03714.2	5	175462981	exon	GRMZM2G115420	0.592841	0.366232	0.517239
PZA03714.1	5	175463023	Intron	GRMZM2G115420	0.650901	0.351192	0.545542
PZD00056.1	5	176459677	Intron	GRMZM2G016651	0.964371	0.0663588	0.93128
PHM4964.187	5	177058338	exon	GRMZM2G410710	0.99217	0.0154166	0.984463
PZA01304.1	5	178584058	Intron	GRMZM2G089517	0.820946	0.250773	0.706013
PHM1899.157	5	179060563	Intron	GRMZM2G056988	0.512761	0.374837	0.500326
PZA02633.4	5	179953106	exon	GRMZM2G179308	0.752294	0.303245	0.627304
PZA02408.2	5	180413515	Non genic		0.703371	0.330219	0.582719
PZA02209.2	5	180428220	Non genic		0.6614	0.347593	0.5521
PZA02356.7	5	180603220	Intron	GRMZM2G030606	0.653933	0.350182	0.54739
PHM5296.6	5	180603557	Intron	GRMZM2G030606	0.591928	0.366406	0.516902
PHM5337.18	5	180611413	exon	GRMZM2G031107	0.737557	0.312197	0.612866
PZA03454.9	5	180807381	Non genic		0.916107	0.141896	0.846291
PZA03324.1	5	181256363	Non genic		0.932584	0.117836	0.874258
PZA01575.1	5	182337306	exon	GRMZM2G007466	0.982063	0.0346103	0.964769
PZA03452.6	5	182823983	exon	GRMZM2G035584	0.890553	0.175937	0.805063
PZA02629.16	5	183705562	Intron	GRMZM2G392798	0.629754	0.357597	0.533672
PZA00603.1	5	183706112	exon	GRMZM2G392798	0.650562	0.351303	0.545338
PZB02033.2	5	184588852	exon	GRMZM2G148453	0.936242	0.11226	0.880613
PZB02033.1	5	184588958	exon	GRMZM2G148453	0.692825	0.335054	0.574363
PZA03161.1	5	185596991	Non genic		0.864653	0.206665	0.765944
PZA02788.12	5	187896409	exon	GRMZM2G139858	0.68	0.3405	0.5648
PZB02005.1	5	188557322	Intron	GRMZM2G079293	0.627517	0.358211	0.532521
PZA02383.1	5	189143557	Intron	GRMZM2G463291	0.547619	0.372722	0.504535
PHM6386.11	5	190026183	Intron	GRMZM2G156575	0.744344	0.308167	0.619408
PZA02751.1	5	190026246	Intron	GRMZM2G156575	0.633408	0.356569	0.535595
PZA03320.6	5	190229745	Intron	GRMZM2G171406	0.921233	0.134595	0.854874
PZA03320.4	5	190229809	Intron	GRMZM2G171406	0.872197	0.198088	0.777062
PZA03320.3	5	190229872	exon	GRMZM2G171406	0.766219	0.294081	0.641745
PZA03507.1	5	190960581	Intron	GRMZM2G130339	0.695455	0.333879	0.576405
PHM7908.20	5	191075278	Intron	GRMZM2G139920	0.806897	0.263073	0.688371
PHM7908.25	5	191075472	Intron	GRMZM2G139920	0.651376	0.351035	0.545829
PZA00352.23	5	191075557	Intron	GRMZM2G139920	0.557039	0.371725	0.506507
PZA02426.1	5	191642443	exon	GRMZM2G357865	0.950913	0.088997	0.906646
PZA02411.2	5	192325976	Non genic		0.762332	0.29671	0.637636
PHM532.23	5	193208321	Intron	GRMZM2G112247	0.848655	0.223886	0.74312
PZA03618.3	5	193521422	Intron	GRMZM2G013821	0.86052	0.211238	0.759949
PZA03618.4	5	193521685	exon	GRMZM2G013821	0.905618	0.156336	0.829052
PZD00017.2	5	195724188	exon	GRMZM2G160565	0.89821	0.166139	0.817143
PHM4616.7	5	197018362	Intron	GRMZM2G075253	0.971973	0.0529986	0.945517
PHM4616.8	5	197018389	exon	GRMZM2G075253	0.965169	0.0649761	0.932764
PZA03024.16	5	198534154	Non genic		0.725225	0.319127	0.601453
PZB02424.2	5	199531191	Intron	GRMZM2G035213	0.862416	0.209151	0.762691
PZB02424.1	5	199531429	Intron	GRMZM2G035213	0.661435	0.34758	0.552123
PZA01142.4	5	199697937	Non genic		0.922902	0.132181	0.857693
PZB01376.1	5	199784965	exon	GRMZM2G179147	0.706935	0.32851	0.585644
PZA03683.1	5	200755450	Non genic		0.71412	0.324948	0.591695
PZA02820.17	5	200813183	exon	GRMZM2G170602	0.836323	0.236298	0.726226
PZA01265.1	5	201139510	exon	GRMZM2G315176	0.950783	0.0892099	0.906411
PZB00765.1	5	202174585	Non genic		0.542254	0.373208	0.503571
PZA02060.1	5	202342720	Non genic		0.656463	0.349321	0.548961
PZA02667.1	5	202777978	exon	GRMZM2G382341	0.987668	0.0240628	0.97564
PZA00395.2	5	202847197	exon	GRMZM2G128969	0.522779	0.374481	0.501038
PZA03353.1	5	203211588	exon	GRMZM2G161728	0.942953	0.101798	0.892415
PZA02068.1	5	204198466	exon	GRMZM2G481740	0.811659	0.259	0.694263
PZB02189.5	5	204516414	exon	GRMZM2G151223	0.532584	0.373936	0.502123
PZB02189.1	5	204516691	exon	GRMZM2G151223	0.529083	0.374153	0.501692
PZB02189.6	5	204517020	exon	GRMZM2G151223	0.993289	0.0132439	0.986667
PHM563.9	5	204993639	Non genic		0.759725	0.298442	0.634915
PZB01987.1	5	205076873	Intron	GRMZM2G415327	0.820946	0.250773	0.706013
PZB00686.2	5	205811393	exon	GRMZM2G105644	0.732662	0.315008	0.608263
PZB02420.1	5	205811670	exon	GRMZM2G105644	0.865169	0.206089	0.766696
PHM4349.3	5	206329214	Non genic		0.973034	0.0511012	0.947522
PZA02099.3	5	206329295	Non genic		0.91573	0.142427	0.845663
PZA00545.26	5	206665095	exon	GRMZM2G070045	0.932243	0.118352	0.873668
PZA00963.3	5	207273479	exon	GRMZM2G044422	0.702461	0.330649	0.581981
PZA02015.11	5	207464707	Intron	GRMZM2G160211	0.800926	0.268043	0.681113
PZA03167.3	5	207603154	Intron	GRMZM2G159547	0.545964	0.372878	0.504225
PZA03167.5	5	207603495	Intron	GRMZM2G159547	0.678251	0.341207	0.563547
PZA01680.3	5	208901002	exon	GRMZM2G101271	0.964045	0.0669216	0.930675
PZA00836.1	5	210391820	exon	GRMZM2G080307	0.613054	0.361892	0.525562
PZA03335.1	5	210890745	exon	GRMZM2G033245	0.771812	0.290201	0.647764
PZA03339.1	5	210890745	exon	GRMZM2G033245	0.782998	0.282084	0.660175
PZA03339.2	5	210890885	exon	GRMZM2G033245	0.682648	0.339414	0.566721
PZA03335.2	5	210890886	exon	GRMZM2G033245	0.682432	0.339503	0.566563
PZA02390.1	5	211884165	exon	GRMZM2G089466	0.813901	0.257048	0.697068
PHM3612.19	5	212483471	exon	GRMZM2G018103	0.950783	0.0892099	0.906411
PZA00069.4	5	214424975	exon	GRMZM2G079013	0.60426	0.363894	0.52174
PZA00408.7	5	214442805	exon	GRMZM2G078887	0.794843	0.272953	0.673865
PZA02480.1	5	214953055	exon	GRMZM2G013981	0.789888	0.276841	0.66807
PHM13639.13	5	214953143	exon	GRMZM2G013981	0.712838	0.325596	0.5906
PHM4429.7	5	215377055	Intron	GRMZM2G119773	0.983146	0.0325906	0.96686
PZA02769.1	5	215505430	Intron	GRMZM2G171662	0.714932	0.324536	0.592392
PZA01060.1	5	216431559	Non genic		0.565611	0.370658	0.50861
PZA00606.3	6	2379148	exon	GRMZM2G123227	0.501124	0.374999	0.500003
PZA00606.4	6	2379238	exon	GRMZM2G123227	0.870246	0.200335	0.774164
PZA03290.1	6	9243581	Non genic		0.935123	0.113975	0.878664
PZA03290.3	6	9243743	Non genic		0.965324	0.0647055	0.933054
PZA00503.5	6	12075777	Intron	GRMZM2G166537	0.87472	0.195152	0.780831
PZA03047.12	6	20837504	exon	GRMZM2G099186	0.520455	0.374581	0.500837
PZA00440.1	6	22404308	exon	GRMZM2G161285	0.511547	0.374867	0.500267
PZA02948.24	6	25035450	exon	GRMZM2G062197	0.805618	0.26415	0.686805
PZA03589.1	6	25188633	exon	GRMZM2G448466	0.626398	0.358513	0.531953
PZA03588.2	6	25189392	Non genic		0.804251	0.265294	0.685137
PZA03063.21	6	25335225	exon	GRMZM2G037140	0.578231	0.368805	0.51224
PZA01509.1	6	31892075	exon	GRMZM2G066326	0.652715	0.35059	0.546644
PZA00462.2	6	36605421	exon	GRMZM2G022820	0.64574	0.352858	0.54248
PZA01527.1	6	58469514	exon	GRMZM2G103230	0.863739	0.207684	0.764612
PZA02714.5	6	60418862	Intron	GRMZM2G098731	0.61745	0.360825	0.527589
PZA00582.4	6	62407447	exon	GRMZM2G099238	0.952915	0.0857101	0.910264
PZA03389.1	6	72018274	Non genic		0.871076	0.199381	0.775395
PZA03667.1	6	78308523	Non genic		0.841573	0.231103	0.733344
PZA00427.3	6	79815961	exon	GRMZM2G120047	0.660271	0.347994	0.551374
PZB01092.3	6	80278699	exon	GRMZM2G151169	0.918345	0.138729	0.850024
PZB01092.4	6	80278795	exon	GRMZM2G151169	0.693694	0.334668	0.575034
PZA00543.12	6	80534129	Intron	GRMZM2G103266	0.537662	0.373578	0.502837
PZB00645.1	6	80874917	Non genic		0.855056	0.21715	0.75213
PZB00711.3	6	80876967	Non genic		0.793065	0.27436	0.671774
PZB00711.2	6	80877173	Non genic		0.931663	0.119227	0.872666
PZA03069.4	6	81808364	exon	GRMZM2G126361	0.509009	0.374919	0.500162
PZA02606.1	6	82066396	exon	GRMZM2G132628	0.690476	0.336086	0.572562
PZA03296.7	6	83064683	Non genic		0.730856	0.316025	0.606589
PZB01009.4	6	84664768	exon	GRMZM2G365961	0.966443	0.0627584	0.935138
PZB01009.1	6	84664840	exon	GRMZM2G365961	0.55467	0.371993	0.505978
PZB01009.2	6	84665035	exon	GRMZM2G365961	0.774664	0.288177	0.65088
PZA00022.2	6	84752003	exon	GRMZM2G134930	0.55481	0.371978	0.506008
PZA00006.17	6	85125129	exon	AC186433.4_FG002	0.648526	0.351967	0.54412
PZA03522.1	6	87790780	exon	GRMZM2G150276	0.551253	0.372359	0.505254
PZA03522.2	6	87791252	exon	GRMZM2G150276	0.955479	0.0814579	0.914923
PZA03523.2	6	87791607	exon	GRMZM2G150276	0.639013	0.354928	0.538649
PZA03523.1	6	87791839	exon	GRMZM2G150276	0.560811	0.371275	0.507396
PHM12904.7	6	88691499	exon	GRMZM2G082322	0.911633	0.148137	0.838884
PZA03732.1	6	89098725	exon	GRMZM2G120432	0.703704	0.330061	0.58299
PHM8909.12	6	91883155	Intron	GRMZM2G087598	0.765169	0.294797	0.640629
PZA00578.1	6	92705503	exon	GRMZM2G052812	0.886878	0.180521	0.799349
PZB01881.11	6	93263819	Intron	GRMZM2G164352	0.968397	0.0593347	0.938792
PZB01877.1	6	93266925	exon	GRMZM2G164352	0.869663	0.201003	0.773301
PZA03467.1	6	95793885	exon	GRMZM2G170326	0.680095	0.340462	0.564868
PZA00942.2	6	102566000	Intron	GRMZM2G106427	0.64455	0.353232	0.541789
PZB01658.1	6	102953833	exon	GRMZM2G105398	0.602975	0.364171	0.521208
PZA03461.1	6	107548070	exon	GRMZM2G309822	0.877828	0.191489	0.785508
PZB00857.2	6	113382607	exon	GRMZM2G348551	0.650224	0.351414	0.545135
PZB00555.3	6	113384662	exon	GRMZM2G348551	0.984199	0.0306196	0.968897
PZB00563.2	6	113384758	exon	GRMZM2G348551	0.892377	0.173634	0.807919
PZB00555.2	6	113384758	exon	GRMZM2G348551	0.895973	0.169036	0.813589
PZA00182.4	6	113705211	exon	GRMZM2G701082	0.561785	0.371153	0.507635
PZA01029.1	6	114031392	Intron	GRMZM2G165969	0.708525	0.327736	0.586966
PZA01736.1	6	118221555	exon	GRMZM2G455642	0.969466	0.0574515	0.940796
PZA00382.17	6	118741714	Intron	GRMZM2G174315	0.962921	0.0688581	0.928592
PHM13451.15	6	119239749	exon	GRMZM2G095895	0.834452	0.238117	0.723716
PZA01055.1	6	120059553	exon	GRMZM2G383404	0.961187	0.0718292	0.925387
lac1.3	6	120230802	exon	GRMZM2G036564	0.587444	0.367237	0.515293
PHM1190.3	6	120234348	exon	GRMZM2G036564	0.851351	0.221074	0.746896
PZA00571.1	6	120679943	exon	GRMZM2G107116	0.84417	0.228484	0.736907
PZA00003.11	6	121839592	exon	GRMZM2G341027	0.836689	0.23594	0.726719
PZA01729.1	6	123998706	exon	GRMZM2G063754	0.942568	0.102407	0.891732
PHM13020.10	6	124020185	exon	GRMZM2G064001	0.884009	0.184046	0.794926
PZA01719.1	6	124020185	exon	GRMZM2G064001	0.856818	0.21526	0.754638
PZA00473.5	6	124407006	exon	GRMZM2G002959	0.58613	0.367472	0.514837
PZA01591.1	6	125113941	exon	GRMZM2G084812	0.759551	0.298557	0.634733
PHM4904.16	6	125725871	Intron	GRMZM2G150187	0.96868	0.058837	0.939322
PHM12794.47	6	128476466	exon	GRMZM2G391943	0.819507	0.252073	0.704169
PZA01618.2	6	129927781	exon	GRMZM2G141810	0.656532	0.349297	0.549004
PZB00414.2	6	131405570	Intron	GRMZM2G051619	0.706186	0.328873	0.585025
PZA01884.1	6	132316835	Intron	GRMZM2G032896	0.506849	0.374953	0.500094
PZA02262.3	6	135105656	exon	GRMZM2G462635	0.859551	0.212299	0.758553
PZA03555.1	6	137325669	Intron	GRMZM2G079440	0.982103	0.0345357	0.964846
PHM15665.22	6	137479344	Non genic		0.920045	0.136302	0.852876
PZA01072.1	6	137479485	Non genic		0.841928	0.230747	0.73383
PZA00086.8	6	137611569	Non genic		0.819507	0.252073	0.704169
PZA02187.2	6	139105889	Intron	GRMZM2G049342	0.918161	0.13899	0.849718
PZA02187.1	6	139106115	exon	GRMZM2G049342	0.521542	0.374536	0.500928
PZA03068.11	6	140541768	Intron	AC233895.1_FG001	0.993151	0.0135123	0.986395
PZA03546.1	6	140894136	Non genic		0.729821	0.316603	0.605635
PZA02478.7	6	141111650	Intron	GRMZM2G141760	0.504494	0.37498	0.50004
PHM2555.21	6	141491718	exon	GRMZM2G084719	0.97973	0.03893	0.960281
PZA02673.1	6	142648706	Intron	GRMZM2G062657	0.649321	0.351709	0.544594
PZA02148.1	6	143875945	Non genic		0.614865	0.361458	0.526388
PZA03333.2	6	144141516	exon	GRMZM2G009184	0.977578	0.0428767	0.956162
PZB00942.1	6	144744222	exon	GRMZM2G090905	0.675281	0.342389	0.561447
PZB01308.2	6	144744222	exon	GRMZM2G090905	0.674888	0.342543	0.561172
PZB01308.1	6	144744486	exon	GRMZM2G090905	0.783146	0.281973	0.660343
PZB01308.3	6	144744591	exon	GRMZM2G090905	0.863946	0.207454	0.764913
PZB02514.2	6	146163960	Intron	GRMZM2G011507	0.592971	0.366207	0.517287
PZB02514.3	6	146164106	exon	GRMZM2G011507	0.816555	0.25471	0.700414
PZA02247.1	6	146544292	exon	GRMZM2G137151	0.602535	0.364266	0.521027
PZA03745.1	6	147142571	exon	GRMZM2G010302	0.547085	0.372773	0.504434
PZA01144.1	6	147820659	Intron	GRMZM2G013964	0.882287	0.186141	0.792287
PZA01342.2	6	148798630	Intron	GRMZM2G701180	0.937079	0.110971	0.882075
PZA02436.1	6	149251173	exon	GRMZM2G073310	0.585227	0.367631	0.514527
PZA02472.2	6	149648334	exon	GRMZM2G106218	0.977578	0.0428767	0.956162
PHM15251.5	6	153123234	exon	GRMZM2G095588	0.789294	0.277301	0.667382
PHM15251.3	6	153123339	exon	GRMZM2G095588	0.754484	0.301849	0.629525
PZA01672.1	6	154495634	Intron	GRMZM2G701207	0.597315	0.36535	0.518941
PZA01462.1	6	155546716	Intron	GRMZM2G044137	0.613739	0.361729	0.525873
PZA03646.2	6	155619139	Intron	GRMZM2G117458	0.90583	0.156052	0.829395
PZA03027.12	6	156645243	exon	GRMZM2G073535	0.708054	0.327966	0.586573
PHM5794.13	6	156740198	exon	GRMZM2G089895	0.628378	0.357976	0.532962
PZA00223.4	6	156740239	exon	GRMZM2G089895	0.631881	0.357002	0.534785
PHM597.12	6	157944068	Non genic		0.924318	0.130122	0.860091
PHM4748.16	6	158540019	Non genic		0.816555	0.25471	0.700414
PHM16607.11	6	160156483	exon	GRMZM2G004932	0.931767	0.11907	0.872846
PZB01569.10	6	160748446	exon	GRMZM2G360681	0.683445	0.339083	0.567304
PZB01569.8	6	160748710	exon	GRMZM2G360681	0.751121	0.303985	0.626124
PZB01569.7	6	160749024	Intron	GRMZM2G360681	0.910112	0.150231	0.836384
PZB01569.11	6	160749026	Intron	GRMZM2G360681	0.977629	0.0427851	0.956258
PHM4503.25	6	161137975	exon	GRMZM2G035430	0.631519	0.357104	0.534595
PZA00266.7	6	161570136	exon	GRMZM2G090087	0.571267	0.369869	0.510158
PZA00266.5	6	161570166	exon	GRMZM2G090087	0.752242	0.303277	0.627252
PZA01468.1	6	161663671	exon	GRMZM2G177386	0.652715	0.35059	0.546644
PHM2108.61	6	161663814	exon	GRMZM2G177386	0.977427	0.043154	0.955872
PZB01388.1	6	161663864	exon	GRMZM2G177386	0.516854	0.374716	0.500568
PZA03151.2	6	162212234	Intron	GRMZM2G175232	0.891499	0.174744	0.806543
PHM3056.28	6	162996794	exon	GRMZM2G113216	0.97191	0.053111	0.945398
PHM7922.8	6	163120296	exon	GRMZM2G057369	0.759009	0.298913	0.634171
PZA00889.2	6	163201925	exon	GRMZM2G039385	0.597727	0.365267	0.519101
PZA00821.1	6	163933232	exon	GRMZM2G085849	0.959494	0.0747101	0.922269
PZA02688.2	6	164081101	Non genic		0.719318	0.322272	0.596201
PZB01222.1	6	164419435	Intron	AC210731.3_FG002	0.803357	0.266037	0.684051
PZA03449.4	6	164631982	exon	GRMZM2G022065	0.850897	0.22155	0.746257
PZA02141.1	6	164999362	exon	GRMZM2G102779	0.759637	0.2985	0.634823
PHM2658.129	6	164999578	exon	GRMZM2G102779	0.665919	0.345955	0.555058
PHM5361.13	6	166687965	Intron	GRMZM2G027955	0.943694	0.100625	0.893728
PHM3466.69	6	167148384	exon	AC233870.1_FG003	0.665169	0.346231	0.554561
PZA01875.1	6	167148576	exon	AC233870.1_FG003	0.904922	0.157272	0.827923
PHM4468.13	6	167527305	exon	GRMZM2G402002	0.608945	0.362849	0.523738
PZA02815.25	6	167883450	Non genic		0.573059	0.369605	0.510675
PZA02082.6	6	172210599	Intron	GRMZM2G100484	0.837808	0.234842	0.728228
PZA03503.1	7	186034	Non genic		0.714765	0.324621	0.592248
PZB00140.1	7	2081339	Intron	GRMZM2G072582	0.643991	0.353407	0.541467
PZD00057.2	7	2091465	Intron	GRMZM2G072582	0.530269	0.374082	0.501832
PZD00057.3	7	2092320	exon	GRMZM2G072582	0.621924	0.359693	0.529731
PZB01960.1	7	3671344	Intron	GRMZM2G028041	0.900447	0.163212	0.820716
PZB01482.2	7	3671384	Intron	GRMZM2G028041	0.910835	0.149237	0.837571
PZB01083.4	7	4242242	exon	GRMZM2G064799	0.650224	0.351414	0.545135
PZB01083.2	7	4242495	Intron	GRMZM2G064799	0.797753	0.270623	0.677313
PHM3078.12	7	5963009	exon	GRMZM2G025977	0.553047	0.37217	0.505628
PZA01909.2	7	6437808	exon	GRMZM2G102041	0.880045	0.188844	0.788868
PZA01909.1	7	6437899	exon	GRMZM2G102041	0.650224	0.351414	0.545135
PHM4135.15	7	6437902	exon	GRMZM2G102041	0.654362	0.350037	0.547656
PZA03757.1	7	7166948	Intron	GRMZM2G107309	0.893498	0.172208	0.809681
PHM2691.32	7	7947901	exon	GRMZM2G074323	0.788764	0.277709	0.666769
PHM2691.31	7	7947949	exon	GRMZM2G074323	0.786036	0.279795	0.663633
PZB02215.5	7	9143417	exon	GRMZM2G004301	0.692825	0.335054	0.574363
PZB02215.4	7	9143742	exon	GRMZM2G004301	0.646396	0.352649	0.542864
PZA03617.1	7	11012790	exon	GRMZM2G333916	0.836689	0.23594	0.726719
PZB02542.2	7	11017732	exon	GRMZM2G333916	0.970852	0.0549952	0.943403
PZB01612.2	7	14349513	Intron	GRMZM2G104325	0.825397	0.246694	0.711766
PZB01612.1	7	14349857	exon	GRMZM2G104325	0.556235	0.371818	0.506325
PZA00398.4	7	15154697	exon	GRMZM2G162954	0.746085	0.307108	0.621116
PZB01228.2	7	15335337	exon	GRMZM2G480050	0.806488	0.263418	0.687869
PZB01228.4	7	15335586	exon	GRMZM2G480050	0.829978	0.242403	0.71777
PZA00256.27	7	17397415	exon	GRMZM2G125420	0.801606	0.267485	0.681932
PZA03623.1	7	20237594	exon	AC233961.1_FG001	0.746085	0.307108	0.621116
PZA03624.1	7	20238391	exon	AC233961.1_FG001	0.744395	0.308136	0.619457
PZA03624.2	7	20238502	exon	AC233961.1_FG001	0.651242	0.35108	0.545748
PZA03625.1	7	20238808	exon	AC233961.1_FG001	0.713004	0.325512	0.590742
PZA03626.2	7	20239901	Non genic		0.974943	0.0476646	0.951142
PZA03626.1	7	20239975	Non genic		0.609865	0.362638	0.524141
PHM4080.15	7	20240404	Non genic		0.643665	0.353508	0.541279
PZA02870.1	7	28029614	exon	GRMZM2G003789	0.593679	0.36607	0.517552
PHM4285.20	7	29199495	exon	GRMZM2G320703	0.957111	0.0787296	0.9179
PHM15501.9	7	32876504	Intron	GRMZM2G029698	0.78653	0.27942	0.664199
PZA00132.17	7	33979080	exon	GRMZM2G104258	0.821267	0.250482	0.706425
PZA00260.1	7	36392777	exon	GRMZM2G092129	0.862416	0.209151	0.762691
PHM4353.31	7	36392983	exon	GRMZM2G092129	0.59276	0.366247	0.517209
PZA03565.2	7	43623648	Non genic		0.954036	0.083857	0.912297
PZA00084.2	7	43948264	exon	GRMZM2G069676	0.610984	0.362379	0.524635
PZA01230.1	7	46238189	exon	GRMZM2G095562	0.747738	0.306093	0.622748
PZA03722.1	7	47326043	exon	GRMZM2G077361	0.980726	0.0370911	0.962194
PZA01936.4	7	47568917	exon	GRMZM2G054803	0.731132	0.31587	0.606844
PZA02612.1	7	48612205	exon	GRMZM2G011129	0.79955	0.269167	0.67946
PZA03363.1	7	49538583	Intron	GRMZM2G462062	0.548165	0.372669	0.50464
PZA00489.1	7	51443123	Intron	GRMZM2G000713	0.992099	0.0155536	0.984323
PZA01445.1	7	53160767	exon	GRMZM2G074531	0.871365	0.199049	0.775823
PZA03676.1	7	61311203	Intron	GRMZM2G024477	0.737136	0.312442	0.612467
PZA03675.1	7	61312330	Intron	GRMZM2G024477	0.982103	0.0345357	0.964846
PZB00635.1	7	63353441	Intron	GRMZM2G079256	0.897753	0.166734	0.816415
PZA01607.1	7	68051112	exon	GRMZM2G173756	0.566292	0.370567	0.508789
PHM4818.15	7	68051404	exon	GRMZM2G173756	0.641531	0.354166	0.540062
PHM904.21	7	69232215	Intron	GRMZM2G136712	0.755656	0.301096	0.63072
PZA03386.1	7	70374926	exon	GRMZM2G025340	0.82287	0.249021	0.70849
PZA00418.2	7	71717601	exon	GRMZM2G001114	0.642377	0.353907	0.540542
PZA03645.1	7	73892322	Intron	GRMZM2G317091	0.603371	0.364086	0.521371
PZA03645.2	7	73892439	Intron	GRMZM2G317091	0.80518	0.264517	0.68627
PZA02291.1	7	74938517	exon	GRMZM2G088849	0.585253	0.367626	0.514536
PZA01210.2	7	75098939	exon	GRMZM2G126832	0.9787	0.0408243	0.958307
PZA01210.1	7	75099046	exon	GRMZM2G126832	0.682735	0.339378	0.566784
PZA02018.1	7	86401923	exon	GRMZM2G132184	0.717391	0.323274	0.594518
PZA03471.1	7	88353859	Non genic		0.716368	0.323802	0.59363
PZA01933.2	7	98070808	Intron	GRMZM2G036916	0.609091	0.362816	0.523802
PZB00109.1	7	100492899	exon	GRMZM2G091265	0.63914	0.35489	0.53872
PZA02236.1	7	101321750	exon	GRMZM2G450488	0.886468	0.181027	0.798715
PZA03143.4	7	103263787	exon	GRMZM2G169356	0.848993	0.223535	0.743593
PZA03149.4	7	103354216	exon	GRMZM2G126566	0.677528	0.341497	0.563032
PZB00175.6	7	104898621	exon	GRMZM2G003927	0.727376	0.317955	0.603399
PZB01186.3	7	119650174	Intron	GRMZM2G009045	0.576404	0.369094	0.511675
PZB01186.2	7	119650229	Intron	GRMZM2G009045	0.841163	0.231513	0.732785
PZB01186.1	7	119650294	exon	GRMZM2G009045	0.539326	0.373449	0.503093
PZB02139.1	7	122111720	Intron	GRMZM2G140614	0.665541	0.346094	0.554807
PZA00616.12	7	122626041	exon	GRMZM2G416632	0.567416	0.370414	0.50909
PZA00616.7	7	122626062	exon	GRMZM2G416632	0.602837	0.364201	0.521151
PZA01690.7	7	123122705	Intron	GRMZM2G053779	0.826972	0.24523	0.713821
PZA01946.6	7	123601649	exon	GRMZM2G115304	0.532438	0.373946	0.502105
PZA01946.7	7	123601837	exon	GRMZM2G115304	0.696512	0.333401	0.577234
PZA02352.1	7	124598905	exon	GRMZM2G181390	0.812933	0.257893	0.695854
PHM5766.12	7	128365217	exon	GRMZM2G004531	0.987696	0.0240103	0.975694
PZA02643.1	7	128365318	exon	GRMZM2G004531	0.793722	0.273841	0.672545
PZA03583.2	7	128404361	exon	GRMZM2G168269	0.995485	0.00894818	0.991011
PZA03583.1	7	128404558	exon	GRMZM2G168269	0.582774	0.368055	0.513703
PZA01542.1	7	129793873	exon	GRMZM2G059225	0.517937	0.374678	0.500643
PZD00054.1	7	130488434	exon	GRMZM2G097059	0.587444	0.367237	0.515293
PZA00040.19	7	130808986	Intron	GRMZM2G074386	0.98434	0.0303542	0.969171
PZB00752.1	7	131103240	exon	GRMZM2G143955	0.562356	0.371082	0.507776
PZB00752.2	7	131103432	Non genic		0.829932	0.242446	0.71771
PZA03739.1	7	133371379	exon	GRMZM2G029530	0.817673	0.253715	0.701833
PZA03738.2	7	133372193	Intron	GRMZM2G029530	0.90604	0.155768	0.829737
PZA00655.1	7	133818011	exon	GRMZM2G040079	0.862108	0.209492	0.762244
PZA00111.10	7	133825874	Intron	GRMZM2G040634	0.521176	0.374551	0.500897
PZA02449.13	7	134847920	exon	GRMZM2G071147	0.908072	0.153018	0.833045
PZA03727.1	7	137207288	exon	GRMZM2G048170	0.779148	0.284932	0.655847
PZA03728.1	7	137207838	exon	GRMZM2G048170	0.889262	0.177556	0.803049
PZA03728.2	7	137207966	exon	GRMZM2G048170	0.652125	0.350787	0.546284
PZA03728.3	7	137208116	exon	GRMZM2G048170	0.88255	0.185822	0.79269
PZA03258.2	7	137628516	exon	GRMZM2G404414	0.988814	0.0218765	0.977879
PZA03166.1	7	137632654	Intron	GRMZM2G104551	0.736425	0.312854	0.611794
PZA02854.13	7	137834376	exon	GRMZM2G147422	0.593468	0.366111	0.517473
PHM9162.135	7	137834663	exon	GRMZM2G147422	0.573198	0.369585	0.510716
PZA00405.7	7	138551298	Intron	GRMZM2G139210	0.799751	0.269003	0.679702
PZA00405.6	7	138551416	Intron	GRMZM2G139210	0.682327	0.339547	0.566486
PZA03574.1	7	141322980	Intron	GRMZM2G066528	0.631461	0.357121	0.534564
PZA03574.3	7	141323077	Intron	GRMZM2G066528	0.951902	0.0873774	0.90843
PZA03574.2	7	141323421	Intron	GRMZM2G066528	0.864653	0.206665	0.765944
PZA00504.2	7	142135807	exon	GRMZM2G103896	0.980942	0.0366911	0.96261
PZA02722.1	7	143285700	exon	GRMZM2G416484	0.923767	0.130925	0.859157
PZA03162.1	7	144482928	exon	GRMZM2G172327	0.966368	0.0628897	0.934998
PHM6608.5	7	145056405	Intron	GRMZM2G161611	0.994395	0.0110858	0.988852
PZA03176.4	7	151510758	Intron	GRMZM2G031323	0.663242	0.346932	0.553296
PZA03329.1	7	152631991	exon	GRMZM2G095556	0.784753	0.280766	0.662169
PZA02260.2	7	153012827	Non genic		0.588028	0.367131	0.515498
PZA02386.2	7	154594107	exon	GRMZM2G072526	0.95362	0.0845456	0.911542
PHM1912.23	7	155970264	Non genic		0.849099	0.223425	0.74374
PHM1912.20	7	155970323	Non genic		0.875	0.194824	0.78125
PHM424.13	7	156125140	exon	GRMZM2G108229	0.915541	0.142693	0.845348
PZA03544.3	7	157154622	exon	GRMZM2G119705	0.659551	0.348248	0.550913
PZA03544.4	7	157154717	exon	GRMZM2G119705	0.808296	0.261886	0.690093
PZD00045.3	7	158729616	Intron	GRMZM2G147716	0.958613	0.0762002	0.920652
PZD00043.4	7	158733124	exon	GRMZM2G147716	0.98991	0.0197763	0.980024
PZA00795.1	7	159417489	exon	GRMZM2G121022	0.685941	0.338035	0.569148
PHM3435.6	7	160099445	exon	GRMZM2G053999	0.821749	0.250044	0.707045
PZA00474.14	7	160099493	exon	GRMZM2G053999	0.782511	0.282447	0.659625
PZB01238.7	7	161167458	exon	GRMZM2G014729	0.821749	0.250044	0.707045
PZB00597.1	7	161517855	Intron	GRMZM2G013811	0.74382	0.308483	0.618897
PZB00595.1	7	161517989	Intron	GRMZM2G013811	0.733184	0.314712	0.608749
PZA02373.1	7	161618509	exon	GRMZM2G158021	0.57191	0.369775	0.510342
PHM10225.15	7	162173638	exon	GRMZM2G060594	0.850225	0.222252	0.745315
PZA00496.1	7	162222117	Intron	GRMZM2G150683	0.743848	0.308467	0.618924
PZA01533.2	7	162381818	Non genic		0.51816	0.37467	0.50066
PZA00505.6	7	162531284	exon	GRMZM2G160569	0.956057	0.080494	0.915976
PZA01414.1	7	163380515	Non genic		0.886261	0.181282	0.798396
PZA01028.2	7	164853203	Intron	GRMZM2G148176	0.864253	0.207111	0.765361
PZA00386.4	7	164941742	exon	GRMZM2G433767	0.925676	0.128133	0.8624
PZA00386.2	7	164941881	Intron	GRMZM2G433767	0.876957	0.19252	0.784194
PZB02448.2	7	165247457	exon	GRMZM2G036609	0.834081	0.238477	0.72322
PZB02448.1	7	165247569	exon	GRMZM2G036609	0.755034	0.301497	0.630084
PZB00123.1	7	165248088	Intron	GRMZM2G036609	0.765237	0.294751	0.640701
PZA00695.3	7	165518207	exon	GRMZM2G010342	0.718962	0.322459	0.595888
PZB00605.1	7	165995045	Non genic		0.934243	0.115318	0.877134
PZB00605.3	7	165995315	Non genic		0.781879	0.282918	0.658912
PZA00423.16	7	167060647	exon	GRMZM2G427815	0.724719	0.319401	0.600997
PZA00103.20	7	167737216	exon	GRMZM2G131026	0.863229	0.208251	0.76387
PHM2871.188	7	168991133	exon	GRMZM2G134396	0.93894	0.108089	0.885337
PZA01744.1	7	168991227	exon	GRMZM2G134396	0.609977	0.362612	0.52419
PZA00424.1	7	169017514	exon	GRMZM2G434696	0.788764	0.277709	0.666769
PZB01638.3	7	169020741	Intron	GRMZM2G134295	0.784116	0.281246	0.661444
PZB02070.1	7	169215983	exon	GRMZM2G005732	0.913793	0.145139	0.842449
PZA01044.1	7	169409684	exon	GRMZM2G140758	0.606502	0.3634	0.522685
PZA02458.7	7	190243977	Non genic		0.897982	0.166436	0.816779
PZA02388.1	8	169137	exon	GRMZM2G081127	0.534562	0.373803	0.502389
PHM5218.14	8	1876323	Non genic		0.887892	0.179263	0.800921
PZA02174.2	8	4101256	exon	GRMZM2G128080	0.613379	0.361815	0.525709
PZA01623.3	8	5112203	exon	GRMZM2G044128	0.615294	0.361354	0.526585
PHM9126.15	8	5632196	Non genic		0.844595	0.228054	0.737491
PZA00058.1	8	5966657	exon	GRMZM2G049416	0.506726	0.374955	0.50009
PHM12963.16	8	6412387	exon	GRMZM2G328094	0.884529	0.183411	0.795725
PZA00416.7	8	8098218	exon	GRMZM2G080937	0.653935	0.350181	0.547392
PHM2487.6	8	8236275	Intron	GRMZM2G334457	0.634529	0.356247	0.536196
PZA01601.1	8	8404207	Intron	AC234160.1_FG006	0.697072	0.333146	0.577675
PZA03178.3	8	11602192	exon	GRMZM2G096358	0.825231	0.246848	0.711551
PZA03178.1	8	11602213	exon	GRMZM2G096358	0.653587	0.350298	0.547178
PHM5637.15	8	11620073	Intron	GRMZM2G112968	0.747758	0.30608	0.622768
PHM9695.8	8	12401723	exon	GRMZM2G156713	0.881432	0.187175	0.79098
PHM1447.89	8	13649893	exon	GRMZM2G165987	0.767735	0.293042	0.643364
PZA01079.1	8	14123731	exon	GRMZM2G011213	0.836384	0.236238	0.726309
PZB01977.2	8	17433938	exon	GRMZM2G061969	0.578475	0.368766	0.512317
PZB01977.7	8	17434179	exon	GRMZM2G061969	0.827586	0.244655	0.714625
PZB01977.11	8	17434259	exon	GRMZM2G061969	0.647651	0.352249	0.543602
PZB01977.4	8	17434337	exon	GRMZM2G061969	0.700224	0.331696	0.580179
PZB01977.1	8	17434712	exon	GRMZM2G061969	0.597315	0.36535	0.518941
PZB01977.9	8	17434775	exon	GRMZM2G061969	0.710586	0.326721	0.588693
PHM5158.13	8	18455269	Intron	GRMZM2G107696	0.690745	0.335969	0.572767
PZA02454.2	8	18466403	Intron	GRMZM2G107696	0.934673	0.114662	0.877882
PZB01475.2	8	22632465	exon	AC187157.4_FG005	0.752796	0.302926	0.627812
PZD00034.3	8	23005247	Intron	GRMZM2G359952	0.828475	0.243821	0.715792
PZA00758.1	8	23796464	exon	GRMZM2G390896	0.85473	0.217499	0.751666
PHM2350.17	8	23985819	Intron	GRMZM2G069687	0.60426	0.363894	0.52174
PZA03510.1	8	31589795	Non genic		0.959641	0.0744598	0.92254
PZA02927.1	8	34077450	exon	GRMZM2G085402	0.931461	0.119532	0.872317
PZA03381.2	8	43848287	Non genic		0.847875	0.224693	0.742034
PZA03381.1	8	43848372	Non genic		0.838926	0.233738	0.729742
PZB02114.2	8	44552629	exon	GRMZM2G012601	0.882883	0.185418	0.793199
PZB02114.3	8	44552704	exon	GRMZM2G012601	0.842282	0.230392	0.734314
PZB00145.2	8	44553828	Intron	GRMZM2G012601	0.889535	0.177214	0.803475
PZB00041.4	8	44554995	exon	GRMZM2G012601	0.832207	0.240279	0.720723
PZB00041.3	8	44555525	Intron	GRMZM2G012601	0.882287	0.186141	0.792287
PZA00498.5	8	48775713	exon	AC205274.3_FG001	0.663311	0.346907	0.553341
PZA01209.1	8	52678845	Non genic		0.520501	0.374579	0.500841
PHM3856.10	8	55008368	exon	GRMZM2G053574	0.740406	0.310524	0.61559
PZA02203.1	8	55008669	exon	GRMZM2G053574	0.76464	0.295156	0.640068
PZA00417.3	8	60100774	exon	GRMZM2G142870	0.801163	0.267848	0.681398
PHM4968.10	8	63529968	exon	GRMZM2G171159	0.892135	0.17394	0.807539
PZA00793.2	8	64421988	exon	GRMZM2G101042	0.634831	0.356159	0.536359
PZA00793.1	8	64422110	Intron	GRMZM2G101042	0.930649	0.120752	0.870917
PZA00379.2	8	65657055	exon	GRMZM2G027546	0.64877	0.351888	0.544265
PHM4552.6	8	67931581	exon	GRMZM2G001514	0.893836	0.171777	0.810213
PZA00717.15	8	68476189	exon	GRMZM2G124701	0.511211	0.374874	0.500251
PZA03451.1	8	68477778	Non genic		0.535874	0.37371	0.502574
PZA01257.1	8	68789720	exon	GRMZM2G113720	0.561224	0.371223	0.507497
PHM11114.7	8	70899841	exon	AC234185.1_FG007	0.688209	0.337068	0.570845
PHM12796.6	8	71992210	Intron	GRMZM2G063069	0.723118	0.320262	0.599564
PZA01470.1	8	72801790	exon	GRMZM2G150484	0.738739	0.311507	0.613992
PZA03035.5	8	76419367	exon	GRMZM2G017821	0.787162	0.278938	0.664924
PZA00452.1	8	78017677	Non genic		0.709932	0.327044	0.588143
PZA01301.1	8	82235752	exon	GRMZM2G088088	0.620482	0.360063	0.529032
PZA02522.1	8	82710229	Intron	GRMZM2G015126	0.831839	0.240632	0.720234
PZA01297.1	8	82856261	Intron	GRMZM2G067080	0.834081	0.238477	0.72322
PZA03736.1	8	93829354	exon	GRMZM2G006745	0.547297	0.372753	0.504474
PHM5235.8	8	94414978	Intron	GRMZM2G087206	0.801124	0.267881	0.681351
PZA00908.2	8	99959553	exon	GRMZM2G147051	0.794664	0.273096	0.673653
PZA03135.1	8	100564485	exon	GRMZM2G431156	0.539863	0.373406	0.503178
PZA02019.1	8	100932328	exon	AC234152.1_FG002	0.764851	0.295013	0.640293
PZA03579.2	8	105795595	exon	GRMZM2G040131	0.52349	0.374448	0.501104
PZA03579.1	8	105795685	exon	GRMZM2G040131	0.873602	0.196458	0.779157
PHM4134.8	8	105795742	exon	GRMZM2G040131	0.581797	0.36822	0.513382
PZA00739.1	8	105796017	exon	GRMZM2G040131	0.818966	0.252559	0.703478
PZA03543.2	8	107830952	exon	GRMZM2G063536	0.612108	0.362116	0.525136
PZA01972.14	8	111333947	exon	GRMZM2G131152	0.807432	0.262619	0.689029
PZB01883.2	8	114949534	Intron	GRMZM2G055489	0.889013	0.177866	0.802663
PZB01883.1	8	114949662	Intron	GRMZM2G055489	0.64094	0.354347	0.539728
PZB01883.4	8	114949770	Intron	GRMZM2G055489	0.723094	0.320275	0.599542
PZA03012.7	8	115257396	exon	GRMZM2G351467	0.670045	0.344412	0.557831
PHM934.19	8	116786833	exon	AC197705.4_FG007	0.73918	0.311248	0.614414
PZA03638.1	8	118438296	exon	GRMZM2G140577	0.861174	0.210521	0.760893
PZA03639.2	8	118438296	exon	GRMZM2G140577	0.873602	0.196458	0.779157
PZA03638.2	8	118438533	exon	GRMZM2G140577	0.565022	0.370736	0.508456
PZA03637.2	8	118439748	exon	GRMZM2G140577	0.599307	0.364944	0.519724
PZA03637.1	8	118439775	exon	GRMZM2G140577	0.853468	0.218841	0.749879
PZA03637.3	8	118439827	exon	GRMZM2G140577	0.85426	0.217999	0.751
PZB01385.3	8	122233767	Intron	GRMZM2G068943	0.512304	0.374849	0.500303
PZB02161.1	8	123268336	exon	GRMZM2G058745	0.755631	0.301113	0.630694
PZB01201.1	8	123272319	exon	GRMZM2G058745	0.63544	0.355983	0.536688
PZB02155.2	8	123272809	Intron	GRMZM2G058745	0.97235	0.0523249	0.946229
PZB02155.1	8	123272935	exon	GRMZM2G058745	0.665914	0.345957	0.555055
PZA01038.1	8	123599285	exon	GRMZM2G353822	0.66416	0.346599	0.553897
PZB00591.1	8	123929371	exon	GRMZM2G044744	0.66704	0.34554	0.555805
PZB00592.1	8	123929882	exon	GRMZM2G044744	0.607383	0.363203	0.523062
PHM4850.20	8	123932709	exon	GRMZM2G044744	0.993932	0.0119895	0.987938
PHM10525.11	8	124752481	exon	GRMZM2G380515	0.601136	0.364562	0.520457
PHM10525.9	8	124752624	Intron	GRMZM2G380515	0.607623	0.363149	0.523166
PZA00419.1	8	125230104	exon	AC208327.4_FG006	0.588036	0.36713	0.515501
PZA00272.3	8	125785322	exon	GRMZM2G135978	0.973094	0.0509928	0.947636
PZA00118.1	8	126154819	exon	GRMZM2G150485	0.663657	0.346782	0.553567
PZA00118.5	8	126155082	exon	GRMZM2G150485	0.840596	0.232079	0.732012
PZB02534.3	8	128276900	Non genic		0.985426	0.0283107	0.971277
PZB02534.4	8	128277017	Non genic		0.674157	0.342829	0.560662
PZB02534.1	8	128277137	Non genic		0.679054	0.340884	0.564121
PZA03611.1	8	128632226	Non genic		0.825	0.247062	0.71125
PZA03610.1	8	128633607	Non genic		0.84009	0.232584	0.731323
PZA01049.1	8	129044327	Intron	GRMZM2G090928	0.501142	0.374999	0.500003
PHM5468.25	8	129163361	exon	GRMZM2G325376	0.866213	0.204916	0.768224
PZA03395.4	8	130388227	exon	GRMZM2G012584	0.925843	0.127888	0.862684
PZA03395.3	8	130388436	exon	GRMZM2G012584	0.709932	0.327044	0.588143
PHM1668.12	8	133149270	exon	GRMZM2G028986	0.995485	0.00894818	0.991011
PHM4203.11	8	133529939	Intron	GRMZM2G168590	0.784722	0.28079	0.662133
PHM448.23	8	133775120	exon	GRMZM2G098237	0.605618	0.363596	0.52231
PZA00766.1	8	133775220	exon	GRMZM2G098237	0.552752	0.372202	0.505566
PZA00770.1	8	134140609	Non genic		0.57483	0.369338	0.511199
PZB01389.1	8	134723842	exon	GRMZM2G437575	0.590807	0.366618	0.516492
PHM15744.10	8	134813438	Intron	GRMZM2G100146	0.790359	0.276476	0.668616
PZA03591.1	8	134813438	Intron	GRMZM2G100146	0.786996	0.279065	0.664733
PZA03591.3	8	134813550	exon	GRMZM2G100146	0.900447	0.163212	0.820716
PZA03591.2	8	134813696	Intron	GRMZM2G100146	0.529213	0.374145	0.501707
PHM523.21	8	136015581	exon	GRMZM2G106960	0.993182	0.0134517	0.986457
LYCE.1	8	137569277	Intron	GRMZM2G012966	0.95852	0.0763569	0.920482
PZA02011.1	8	140212455	exon	GRMZM2G015735	0.723356	0.320134	0.599776
PZA03608.1	8	141276353	exon	GRMZM2G157589	0.880045	0.188844	0.788868
PZA00168.14	8	141887023	exon	GRMZM2G050270	0.970917	0.0548793	0.943526
PZA00142.4	8	142887430	Intron	GRMZM2G024315	0.945736	0.0973708	0.897362
PZB01454.3	8	145713741	Intron	GRMZM2G171279	0.693002	0.334975	0.5745
PZB01454.1	8	145713862	Intron	GRMZM2G171279	0.701149	0.331265	0.580922
PZA03650.1	8	146342067	Non genic		0.675676	0.342233	0.561724
PZA03651.2	8	146342751	Non genic		0.66443	0.346501	0.554074
PZA03651.1	8	146342784	Non genic		0.673121	0.343233	0.559942
PZA03652.2	8	146342957	Non genic		0.966443	0.0627584	0.935138
PZA03652.1	8	146343045	Non genic		0.64094	0.354347	0.539728
PZA00686.4	8	146670206	exon	GRMZM2G020131	0.914607	0.144003	0.843798
PHM4757.14	8	151452567	exon	GRMZM2G308358	0.737079	0.312475	0.612413
PZA03153.3	8	151468701	Intron	GRMZM2G395672	0.542986	0.373145	0.503696
PZA03182.5	8	152155087	Intron	GRMZM2G003406	0.515982	0.374744	0.500511
PZA03171.3	8	152155238	Intron	GRMZM2G003406	0.781609	0.283118	0.658607
PHM4677.11	8	152554790	exon	GRMZM2G059590	0.609481	0.362727	0.523972
PZA02403.12	8	152586281	Non genic		0.935955	0.1127	0.880114
PZA00422.2	8	153373467	exon	GRMZM2G128960	0.844595	0.228054	0.737491
PZA00422.5	8	153373529	exon	GRMZM2G128960	0.985459	0.0282492	0.97134
PZA00422.6	8	153373598	exon	GRMZM2G128960	0.705157	0.329368	0.584179
PZA00334.2	8	154182352	exon	GRMZM2G069203	0.659551	0.348248	0.550913
PZA00951.1	8	154672041	exon	GRMZM2G144716	0.645833	0.352828	0.542535
PHM12749.13	8	155071379	exon	GRMZM2G073622	0.582022	0.368182	0.513455
PZA00018.5	8	155326020	exon	GRMZM2G168416	0.940716	0.105319	0.888461
PZA00177.4	8	155435599	Intron	GRMZM2G367678	0.879775	0.189167	0.788459
PHM15278.6	8	155484031	Intron	GRMZM2G067601	0.615213	0.361374	0.526548
PZA03696.1	8	155570656	Non genic		0.683445	0.339083	0.567304
PZA03697.1	8	155570887	Non genic		0.593891	0.366029	0.517631
PZA03698.1	8	155571435	Non genic		0.502257	0.374995	0.50001
PZA03698.3	8	155571494	Non genic		0.734234	0.314114	0.609731
PZA03698.2	8	155571651	Non genic		0.877803	0.191519	0.78547
PZA01741.1	8	156061850	exon	GRMZM2G133844	0.663311	0.346907	0.553341
PHM2805.37	8	156069634	Intron	GRMZM2G133885	0.87007	0.200537	0.773903
PZA01857.1	8	156100505	exon	GRMZM2G435034	0.6375	0.355379	0.537813
PHM3465.6	8	159478546	exon	GRMZM2G312365	0.872197	0.198088	0.777062
PZA02268.6	8	159478698	exon	GRMZM2G312365	0.974157	0.0490822	0.94965
PHM15623.10	8	159897838	Intron	GRMZM2G461793	0.804299	0.265254	0.685195
PZA00706.16	8	159897914	Intron	GRMZM2G461793	0.835601	0.237002	0.725256
PZA03388.2	8	160537081	Non genic		0.955257	0.0818281	0.914518
PZA00675.1	8	161460109	exon	GRMZM2G471048	0.853139	0.219189	0.749414
PZA03592.1	8	161817310	Intron	AC183950.2_FG001	0.958427	0.0765142	0.920311
PZA03592.3	8	161817408	Intron	AC183950.2_FG001	0.512332	0.374848	0.500304
PZA03593.1	8	161819706	Intron	AC183950.2_FG001	0.775901	0.28729	0.652243
PHM1834.47	8	162446230	exon	GRMZM2G091419	0.541096	0.373305	0.503378
PZA02746.2	8	163067200	exon	GRMZM2G024799	0.635198	0.356053	0.536557
PZB00700.1	8	163492038	exon	GRMZM2G172032	0.828859	0.24346	0.716297
PZA00516.2	8	163572237	exon	GRMZM2G050803	0.709091	0.327458	0.587438
PZA00516.3	8	163572301	exon	GRMZM2G050803	0.512387	0.374847	0.500307
PZB00007.3	8	163643858	exon	GRMZM2G049418	0.852018	0.220373	0.747833
PHM2714.11	8	164369201	exon	GRMZM2G114172	0.945824	0.0972308	0.897518
PZA01316.1	8	164369718	exon	GRMZM2G114172	0.781532	0.283176	0.65852
PZA00001.8	8	164795650	exon	GRMZM2G075956	0.670404	0.344276	0.558075
PHM4786.9	8	164795880	exon	GRMZM2G075956	0.580866	0.368375	0.513078
PHM13493.12	8	165809580	exon	GRMZM2G061043	0.946309	0.096454	0.898383
PZA00904.1	8	165809816	exon	GRMZM2G061043	0.57455	0.369381	0.511115
PZA00298.5	8	166979956	exon	GRMZM2G149317	0.695402	0.333902	0.576364
PHM765.24	8	166984456	exon	GRMZM2G149265	0.867347	0.203637	0.769888
PHM14046.9	8	169471006	exon	GRMZM2G130764	0.831081	0.241355	0.719229
PZB01057.4	8	169540271	exon	GRMZM2G009607	0.846154	0.226463	0.739645
PZA03202.2	8	169912459	exon	GRMZM2G028054	0.713483	0.325271	0.59115
PZA00189.23	8	170014475	Intron	GRMZM2G125243	0.874715	0.195158	0.780823
PHM14104.23	8	170632002	exon	GRMZM2G404056	0.862613	0.208934	0.762976
PHM3337.23	8	170750982	exon	GRMZM2G304073	0.821267	0.250482	0.706425
PHM3312.23	8	170971974	exon	GRMZM2G133029	0.705479	0.329213	0.584444
PZA03538.1	8	171578192	exon	GRMZM2G076450	0.510514	0.374889	0.500221
PZA03537.1	8	171581059	exon	GRMZM2G076450	0.807606	0.262472	0.689243
PHM2749.10	8	171703522	exon	GRMZM2G139093	0.59375	0.366056	0.517578
PZA01290.1	8	171827952	Non genic		0.562963	0.371004	0.507929
PZA02281.3	8	172057947	exon	GRMZM2G302639	0.714103	0.324957	0.59168
PZB01872.1	8	172323589	Intron	GRMZM2G136410	0.677852	0.341367	0.563263
PHM4942.12	9	3166446	Non genic		0.501131	0.374999	0.500003
PHM3925.79	9	3955378	exon	GRMZM2G110832	0.895034	0.170244	0.812104
PZD00036.2	9	6992336	exon	GRMZM2G174005	0.518059	0.374674	0.500652
PZA00410.2	9	7118843	exon	GRMZM2G017257	0.913483	0.145571	0.841937
PZA01799.2	9	9885845	Intron	GRMZM2G122793	0.90493	0.157261	0.827936
PZA01799.1	9	9885916	Intron	GRMZM2G122793	0.560046	0.371368	0.507211
PHM11946.19	9	9886093	Intron	GRMZM2G122793	0.63009	0.357504	0.533847
PZB00781.1	9	11101534	Intron	GRMZM2G012863	0.663484	0.346844	0.553454
sh1.11	9	11339891	exon	GRMZM2G089713	0.519058	0.374637	0.500726
sh1.12	9	11340882	exon	GRMZM2G089713	0.598876	0.365032	0.519553
PHM1218.6	9	11342096	exon	GRMZM2G089713	0.788117	0.278207	0.666022
PZA01195.3	9	11345280	Intron	GRMZM2G090980	0.944976	0.0985854	0.896007
PZA00466.1	9	11972467	exon	GRMZM2G467169	0.847534	0.225045	0.741559
PZA01386.3	9	12214341	exon	GRMZM2G455243	0.612867	0.361937	0.525478
PHM5181.10	9	15582065	Intron	GRMZM2G335716	0.613379	0.361815	0.525709
PZA02702.1	9	16228585	Non genic		0.981941	0.0348363	0.964535
PZD00049.4	9	16960510	Non genic		0.526906	0.374275	0.501448
PZD00047.1	9	16966493	Non genic		0.858744	0.213176	0.757395
PZA03416.7	9	16980092	exon	AC197699.3_FG003	0.735566	0.31335	0.610983
PHM9374.5	9	17653676	Non genic		0.790068	0.276702	0.668279
PHM7584.9	9	18683737	exon	GRMZM2G105909	0.790323	0.276504	0.668574
PHM7584.7	9	18683799	exon	GRMZM2G105909	0.973154	0.0508849	0.94775
PZA00860.1	9	18684111	Intron	GRMZM2G105909	0.754484	0.301849	0.629525
PHM5185.13	9	18803841	exon	GRMZM2G102596	0.952703	0.0860597	0.909879
PZA01272.1	9	18804328	Intron	GRMZM2G102596	0.975391	0.0468536	0.951994
PZA03058.22	9	19293027	exon	GRMZM2G140051	0.914541	0.144095	0.843688
PZA03058.21	9	19293212	exon	GRMZM2G140051	0.832215	0.240272	0.720733
PZB00736.2	9	20516063	Intron	GRMZM2G022480	0.599776	0.364847	0.51991
PHM12527.5	9	21518609	exon	GRMZM2G114098	0.993289	0.0132439	0.986667
ZHD1.1	9	22042681	exon	GRMZM2G064302	0.697753	0.332835	0.578212
zb7.2	9	22042764	exon	GRMZM2G064302	0.980984	0.0366122	0.962692
wx1.1	9	23215033	Intron	GRMZM2G024993	0.908565	0.152347	0.83385
PZB00547.3	9	23215090	Intron	GRMZM2G024993	0.920513	0.135631	0.853662
PZB00544.1	9	23215722	exon	GRMZM2G024993	0.623043	0.359402	0.530279
PZB00540.3	9	23217350	exon	GRMZM2G024993	0.846154	0.226463	0.739645
PZA01999.3	9	23217376	exon	GRMZM2G024993	0.883408	0.184779	0.794003
PZB01110.6	9	24028336	Intron	GRMZM2G082855	0.693694	0.334668	0.575034
PZB01110.1	9	24028795	exon	GRMZM2G082855	0.715247	0.324376	0.592662
PZB01963.2	9	24376691	exon	GRMZM2G050166	0.880045	0.188844	0.788868
PZB01963.3	9	24376967	Intron	GRMZM2G050166	0.685682	0.338145	0.568956
PZA02648.2	9	25654718	exon	GRMZM2G119411	0.792135	0.27509	0.670686
PZA03113.4	9	26514229	exon	GRMZM2G044824	0.525727	0.374337	0.501324
PHM4495.14	9	26765204	exon	GRMZM2G475293	0.990632	0.0183876	0.98144
PZA00693.3	9	28318787	exon	GRMZM2G153792	0.949664	0.0910338	0.904396
PHM229.15	9	30003189	exon	GRMZM2G472428	0.621315	0.359849	0.529435
PZB00235.1	9	34649218	exon	GRMZM2G405368	0.548098	0.372676	0.504627
PZA02878.13	9	37421825	Non genic		0.954139	0.0836865	0.912484
PZA02861.14	9	42849080	exon	GRMZM2G465169	0.95852	0.0763569	0.920482
PZA03469.1	9	42852818	Intron	GRMZM2G465169	0.902247	0.160837	0.823606
PZA00589.10	9	43692524	Non genic		0.951794	0.0875545	0.908235
PZB00014.1	9	46590628	Intron	GRMZM2G172152	0.923767	0.130925	0.859157
PZB01114.6	9	60776013	exon	GRMZM2G023811	0.762864	0.296354	0.638194
PZB01114.2	9	60776186	exon	GRMZM2G023811	0.790828	0.276111	0.669162
PZA03473.1	9	63987988	exon	GRMZM2G041732	0.634571	0.356235	0.536219
PZA03476.1	9	69462173	Non genic		0.844221	0.228433	0.736976
PZA01791.2	9	77467426	Intron	GRMZM2G305822	0.764574	0.295201	0.639999
PZA03759.2	9	80446877	Non genic		0.832215	0.240272	0.720733
PZA03759.1	9	80446938	Non genic		0.949552	0.0912173	0.904193
PZA03758.1	9	80499825	Intron	GRMZM2G081474	0.833333	0.239198	0.722222
PZB00761.1	9	83959651	exon	GRMZM2G022558	0.529213	0.374145	0.501707
PZA01861.1	9	85740054	exon	GRMZM2G148702	0.799776	0.268982	0.679732
PZA02545.1	9	88057165	exon	GRMZM2G380754	0.972036	0.0528867	0.945636
PZA03595.2	9	90435062	exon	GRMZM2G042231	0.651007	0.351157	0.545606
PZA03595.1	9	90435214	exon	GRMZM2G042231	0.550448	0.372442	0.50509
PZA03596.2	9	90436005	Intron	GRMZM2G042231	0.507848	0.374938	0.500123
PZA03596.3	9	90436140	exon	GRMZM2G042231	0.899329	0.164679	0.818927
PZA03596.1	9	90436248	exon	GRMZM2G042231	0.670843	0.344109	0.558375
PZA00947.1	9	96885738	exon	GRMZM2G025812	0.861174	0.210521	0.760893
PZB01899.1	9	98502843	exon	GRMZM2G099034	0.606982	0.363293	0.52289
PZB01899.2	9	98503020	exon	GRMZM2G099034	0.565169	0.370717	0.508494
PZA03253.1	9	103719503	Intron	GRMZM2G074589	0.63565	0.355922	0.536802
PZA03253.2	9	103719660	Intron	GRMZM2G074589	0.610345	0.362528	0.524352
PZB00967.2	9	104333938	Non genic		0.767937	0.292902	0.643581
PZB02480.2	9	104373145	Non genic		0.682844	0.339333	0.566864
PZB02480.1	9	104373476	Intron	GRMZM2G048472	0.558427	0.371563	0.506827
PZA00225.8	9	104537850	exon	GRMZM2G139082	0.69526	0.333966	0.576253
PZB01358.1	9	106774837	Intron	GRMZM2G313162	0.727477	0.317899	0.603492
PZB01358.4	9	106774862	Intron	GRMZM2G313162	0.857623	0.214392	0.755789
PZB01358.2	9	106775093	Intron	GRMZM2G313162	0.746085	0.307108	0.621116
PZB01652.1	9	106850855	Non genic		0.659193	0.348373	0.550685
PHM2278.86	9	108864060	exon	GRMZM2G093270	0.986486	0.0263064	0.973338
PZA00015.5	9	109909822	exon	GRMZM2G054634	0.87246	0.197783	0.777454
PZA03470.1	9	110522534	Intron	AC199539.3_FG006	0.988739	0.0220209	0.977731
PZB01913.2	9	110628874	Intron	GRMZM2G035749	0.748252	0.305775	0.623258
PZB01869.1	9	111935626	exon	GRMZM2G034110	0.670022	0.344421	0.557815
PZB01867.2	9	111935837	Intron	GRMZM2G034110	0.512415	0.374846	0.500308
PZA03235.2	9	114897449	exon	GRMZM2G113873	0.96509	0.0651122	0.932618
PZA02613.1	9	116763482	exon	GRMZM2G431243	0.971973	0.0529986	0.945517
PZB01292.1	9	117894892	Intron	GRMZM2G152908	0.623007	0.359411	0.530261
PZB01292.3	9	117895038	exon	GRMZM2G152908	0.933857	0.115906	0.876463
PZA01819.1	9	118511506	exon	GRMZM2G007103	0.816555	0.25471	0.700414
PZB01432.1	9	124067176	Non genic		0.55618	0.371824	0.506312
PZB01432.3	9	124067329	Non genic		0.731461	0.315686	0.607148
PZB01432.4	9	124067391	Non genic		0.922297	0.133058	0.85667
PZB01432.2	9	124067508	Non genic		0.648526	0.351967	0.54412
PZA00840.1	9	124112589	Non genic		0.768879	0.292251	0.644592
PZA00213.19	9	126584379	exon	GRMZM2G012970	0.85553	0.216643	0.752804
PHM3330.25	9	128515174	exon	GRMZM2G102382	0.788117	0.278207	0.666022
PZA00568.19	9	129048317	exon	GRMZM2G704475	0.966292	0.0630215	0.934857
PZA02111.1	9	130251868	exon	GRMZM2G358238	0.800895	0.268068	0.681075
PZA03670.1	9	130886940	Intron	AC233955.1_FG010	0.512332	0.374848	0.500304
PZA02235.14	9	132119630	exon	GRMZM2G006341	0.746067	0.307118	0.621098
PHM7916.4	9	132762904	exon	GRMZM2G083262	0.502262	0.374995	0.50001
PZB00126.1	9	133389153	exon	GRMZM2G078472	0.590807	0.366618	0.516492
PZB00643.1	9	133448740	Intron	GRMZM2G128971	0.85426	0.217999	0.751
PZB00750.3	9	133448843	Intron	GRMZM2G128971	0.841573	0.231103	0.733344
PZA01096.1	9	133450713	exon	GRMZM2G128971	0.637892	0.355263	0.538029
PHM4689.49	9	135151857	exon	GRMZM2G366532	0.875	0.194824	0.78125
PZB00118.1	9	135841794	Intron	GRMZM2G151934	0.815022	0.256064	0.698478
PZB00118.2	9	135842390	exon	GRMZM2G151934	0.803812	0.265659	0.684603
PZA02252.2	9	136597740	exon	GRMZM2G119627	0.896396	0.16849	0.81426
PZA00502.5	9	139381999	exon	GRMZM2G159777	0.988814	0.0218765	0.977879
PZA01369.1	9	140926271	exon	GRMZM2G067225	0.903371	0.159344	0.825416
PZB00221.3	9	142271047	Intron	GRMZM2G102161	0.794416	0.273292	0.673362
PZD00055.1	9	142271281	exon	GRMZM2G102161	0.577354	0.368945	0.511967
PZB00221.1	9	142271284	exon	GRMZM2G102161	0.558219	0.371588	0.506779
PZA02197.13	9	142430489	exon	GRMZM2G086934	0.956376	0.0799609	0.916558
PZA02197.1	9	142430556	Intron	GRMZM2G086934	0.618243	0.360628	0.527963
PZA00323.3	9	142499873	exon	GRMZM2G321725	0.57093	0.369918	0.510062
PHM4604.18	9	142925413	exon	GRMZM2G113506	0.939326	0.107489	0.886014
PZA01715.2	9	142948449	exon	GRMZM2G113295	0.547836	0.372701	0.504577
PZA01715.1	9	142948545	exon	GRMZM2G113295	0.574074	0.369453	0.510974
PZA02381.1	9	144723067	exon	GRMZM2G028039	0.978747	0.0407369	0.958398
PZA00912.2	9	145148200	Non genic		0.947191	0.0950364	0.89996
PHM7931.5	9	145807763	exon	GRMZM2G034626	0.808924	0.26135	0.690869
PHM4303.16	9	146470665	exon	GRMZM2G700128	0.711409	0.326311	0.589388
PHM15445.25	9	147130708	Intron	GRMZM2G420926	0.712941	0.325544	0.590688
PZA00708.3	9	147381231	exon	GRMZM2G126763	0.526807	0.37428	0.501437
PHM13681.12	9	148713045	Intron	GRMZM2G115674	0.73536	0.313468	0.610789
PHM2170.25	9	148715226	exon	GRMZM2G115633	0.979684	0.0390143	0.960193
PZD00050.3	9	149507714	Intron	GRMZM2G171365	0.827546	0.244693	0.714573
PZA03573.2	9	150137969	exon	GRMZM2G092497	0.860179	0.211612	0.759458
PZA03573.1	9	150138200	exon	GRMZM2G092497	0.881818	0.186708	0.79157
PZA00184.4	9	151289826	exon	GRMZM2G109624	0.934004	0.115681	0.87672
PZA03332.1	10	838978	exon	GRMZM2G078264	0.91387	0.145032	0.842577
PZA02554.1	10	1939921	exon	GRMZM2G152007	0.960674	0.0727041	0.924441
PZA02221.20	10	1948030	Intron	AC197146.3_FG003	0.796171	0.271894	0.675435
PZA01313.2	10	3598262	Intron	GRMZM2G129804	0.510441	0.374891	0.500218
PZA02095.10	10	5119007	exon	GRMZM2G051637	0.937079	0.110971	0.882075
PHM2828.83	10	6121374	Intron	GRMZM2G044317	0.534989	0.373773	0.502448
PZA03571.2	10	8398997	exon	GRMZM2G136910	0.961883	0.070639	0.926673
PHM5740.9	10	8773358	exon	GRMZM2G419806	0.778781	0.285201	0.655438
PZA01451.1	10	8927858	exon	GRMZM2G118316	0.569954	0.370059	0.509787
PZA01883.2	10	8950935	exon	GRMZM2G118286	0.860969	0.210745	0.760598
PHM1752.36	10	9746554	exon	GRMZM2G046284	0.746637	0.30677	0.621659
PZB01301.7	10	9748233	Non genic		0.717002	0.323475	0.59418
PZB01301.6	10	9748367	Non genic		0.725843	0.318792	0.60201
PZB01301.5	10	9748559	Non genic		0.510067	0.374899	0.500203
PHM3896.9	10	14703076	Intron	GRMZM2G021706	0.752809	0.302918	0.627825
PZA01642.1	10	14703451	exon	GRMZM2G021706	0.703829	0.330002	0.583092
PHM3922.32	10	17722937	exon	GRMZM2G127386	0.538462	0.373516	0.502959
PZA00079.1	10	18903460	exon	GRMZM2G115579	0.885906	0.18172	0.797847
PZA00310.5	10	20451157	exon	GRMZM2G040968	0.739326	0.311162	0.614554
PZA02853.11	10	25966022	exon	GRMZM2G014376	0.841163	0.231513	0.732785
PZA00552.5	10	26982159	exon	GRMZM2G082167	0.891499	0.174744	0.806543
PZA02443.8	10	29194886	exon	GRMZM2G420407	0.974828	0.0478718	0.950924
PHM4066.11	10	41187565	exon	GRMZM2G126471	0.809524	0.260838	0.69161
PZB01178.1	10	42369806	exon	GRMZM2G180720	0.543722	0.373081	0.503823
PZA03342.2	10	43936126	exon	GRMZM2G134655	0.878924	0.190184	0.787166
PZA03491.1	10	45411880	Intron	GRMZM2G472703	0.887755	0.179433	0.800708
PHM1812.32	10	47708135	exon	GRMZM2G010406	0.845882	0.226741	0.739269
PHM3931.17	10	50501338	exon	GRMZM2G056756	0.975225	0.0471545	0.951678
PHM8352.7	10	54868268	exon	GRMZM2G033985	0.884787	0.183094	0.796123
PZA00562.4	10	61763079	Non genic		0.549774	0.37251	0.504955
PZA00409.17	10	62062819	exon	GRMZM2G034152	0.711494	0.326269	0.58946
PZA01677.1	10	70797556	Intron	GRMZM2G112782	0.876136	0.193489	0.782957
PZA02941.7	10	71120345	exon	GRMZM2G106590	0.705418	0.329243	0.584393
PZA02022.1	10	72565213	exon	GRMZM2G039671	0.646861	0.352501	0.543136
PHM2770.19	10	72565410	exon	GRMZM2G039671	0.675676	0.342233	0.561724
PZA01877.2	10	77492186	exon	GRMZM2G001530	0.833333	0.239198	0.722222
PZB02029.1	10	78146208	Non genic		0.549438	0.372544	0.504888
PHM9266.21	10	80634220	exon	GRMZM2G372475	0.994395	0.0110858	0.988852
PHM9266.23	10	80634282	exon	GRMZM2G372475	0.992152	0.0154507	0.984428
PHM9266.25	10	80634335	Intron	GRMZM2G372475	0.992152	0.0154507	0.984428
PZA03157.2	10	81756839	Intron	GRMZM2G325907	0.947309	0.0948457	0.900171
PZB00409.1	10	84002430	Intron	GRMZM2G148924	0.838565	0.234095	0.729253
PZA00587.3	10	84518272	exon	GRMZM2G139166	0.819911	0.251709	0.704685
PZA03170.2	10	85296853	Non genic		0.779775	0.284472	0.656548
PZA03170.1	10	85296889	Non genic		0.591928	0.366406	0.516902
PZB02529.1	10	86320007	exon	GRMZM2G061135	0.512304	0.374849	0.500303
PZA00337.4	10	86327620	Intron	GRMZM2G061447	0.548423	0.372644	0.50469
PHM12990.15	10	86998232	exon	GRMZM2G122943	0.89875	0.165435	0.818003
PZA00814.1	10	87194491	exon	GRMZM2G015605	0.674208	0.342809	0.560697
PZA03351.1	10	89122261	exon	GRMZM2G097289	0.976457	0.0449198	0.954023
PZA03472.1	10	91694256	Non genic		0.753394	0.302546	0.628417
PZB01206.2	10	99238136	exon	GRMZM2G177077	0.766816	0.293673	0.642382
PZA02398.2	10	99471436	exon	GRMZM2G119127	0.716854	0.323552	0.594051
PHM537.22	10	99471668	exon	GRMZM2G119127	0.817568	0.25381	0.701698
PHM12625.18	10	106622276	exon	GRMZM2G701673	0.737668	0.312132	0.612972
PZA00444.1	10	106780357	exon	GRMZM2G547542	0.775	0.287937	0.65125
PHM18195.6	10	106780623	exon	GRMZM2G547542	0.80157	0.267514	0.681888
PZA01292.1	10	109633741	exon	GRMZM2G151041	0.671171	0.343984	0.558599
PZA01919.2	10	111260278	Intron	GRMZM2G451716	0.564045	0.370865	0.508204
PZA02128.3	10	111608788	exon	GRMZM2G023194	0.955257	0.0818281	0.914518
PZA00215.4	10	111672734	exon	GRMZM2G317406	0.857942	0.214047	0.756245
PHM798.24	10	115742098	exon	GRMZM2G050647	0.877381	0.192019	0.784833
PZA02587.16	10	117007276	exon	GRMZM2G330424	0.622197	0.359622	0.529864
PZA01089.1	10	117372550	exon	GRMZM2G072337	0.725287	0.319094	0.601509
PHM13687.14	10	117796822	Intron	GRMZM2G010797	0.580899	0.36837	0.513089
PZA02219.2	10	118308828	Intron	GRMZM2G437119	0.872685	0.197523	0.777788
PZA01141.1	10	120539983	exon	GRMZM2G044382	0.637698	0.35532	0.537921
PZA03713.1	10	121489957	exon	GRMZM2G043670	0.675676	0.342233	0.561724
PZA03711.2	10	121491035	exon	GRMZM2G043670	0.751168	0.303955	0.626171
PZA03710.2	10	121491723	exon	GRMZM2G043670	0.701577	0.331065	0.581266
PZA03710.4	10	121491895	Intron	GRMZM2G043670	0.714126	0.324946	0.5917
PZA03710.1	10	121491955	exon	GRMZM2G043670	0.524719	0.374388	0.501222
PZA03710.5	10	121492057	Intron	GRMZM2G043670	0.838926	0.233738	0.729742
PZA03710.3	10	121492142	exon	GRMZM2G043670	0.834081	0.238477	0.72322
PZA03710.6	10	121492205	Intron	GRMZM2G043670	0.997375	0.00522186	0.994764
PZA03709.1	10	121493027	Intron	GRMZM2G043670	0.702915	0.330435	0.582349
PZA03709.2	10	121493288	exon	GRMZM2G043670	0.867713	0.203222	0.770426
PHM2270.15	10	122667719	exon	GRMZM2G361569	0.997753	0.00447423	0.995516
PZB02227.4	10	123742392	exon	GRMZM2G169648	0.791946	0.275238	0.670465
PHM1576.25	10	124203168	exon	GRMZM2G006948	0.726457	0.318457	0.602566
PZA00866.2	10	124203565	exon	GRMZM2G006948	0.613739	0.361729	0.525873
PZA01005.1	10	124613813	Non genic		0.643021	0.353708	0.54091
PZB01412.4	10	126573176	exon	GRMZM2G062052	0.615471	0.361311	0.526667
PZB01412.2	10	126573429	exon	GRMZM2G062052	0.880313	0.188521	0.789276
PZA00204.1	10	127003264	exon	GRMZM2G006428	0.920045	0.136302	0.852876
PZA03071.15	10	128463270	exon	GRMZM2G074689	0.753986	0.302168	0.629018
PZA00342.9	10	130170772	exon	GRMZM2G005859	0.894382	0.171079	0.811074
PZA03115.1	10	130351968	exon	AC206901.3_FG005	0.891509	0.174731	0.806559
PZA01241.2	10	130452676	Intron	GRMZM2G166903	0.583893	0.367863	0.514076
PZB01997.1	10	132732388	Intron	GRMZM2G005353	0.727578	0.317843	0.603584
PZB01111.8	10	134034407	exon	GRMZM2G016939	0.719457	0.3222	0.596323
PZB01111.7	10	134034686	exon	GRMZM2G016939	0.91704	0.140579	0.847845
PZB01111.6	10	134034875	exon	GRMZM2G016939	0.863535	0.207911	0.764315
PZA03398.1	10	134805853	exon	AC233979.1_FG009	0.92713	0.125991	0.86488
PZA01456.2	10	135928293	exon	GRMZM2G414915	0.522676	0.374485	0.501028
PHM15868.56	10	137132190	Non genic		0.707207	0.328378	0.58587
PZA02663.1	10	137627429	exon	GRMZM2G084491	0.644318	0.353305	0.541655
PZA03570.2	10	138760374	exon	GRMZM2G125023	0.901345	0.16203	0.822156
PZA03570.1	10	138760446	exon	GRMZM2G125023	0.734899	0.313733	0.610355
PZA03134.1	10	139832920	Non genic		0.988814	0.0218765	0.977879
PZA03607.2	10	141828530	Intron	GRMZM2G025592	0.553691	0.372101	0.505766
PZA03607.1	10	141828531	Intron	GRMZM2G025592	0.562954	0.371005	0.507926
PZA03607.4	10	141828694	exon	GRMZM2G025592	0.788835	0.277655	0.666851
PZA03606.1	10	141829598	exon	GRMZM2G025592	0.823991	0.247992	0.70994
PZB02554.2	10	141829795	Intron	GRMZM2G025592	0.620805	0.35998	0.529188
PZB02554.1	10	141829862	Intron	GRMZM2G025592	0.705817	0.329051	0.584721
PZA03604.1	10	141831767	exon	GRMZM2G025592	0.717833	0.323046	0.594902
PZA03603.1	10	141832715	Intron	GRMZM2G025592	0.705618	0.329146	0.584558
PZA00727.14	10	142854624	exon	GRMZM2G150901	0.933708	0.116132	0.876205
PZA02969.9	10	143676084	exon	GRMZM2G477917	0.509029	0.374918	0.500163
PZA02049.1	10	144025574	exon	GRMZM2G037226	0.531616	0.373998	0.501999
PZA03343.1	10	144108807	Non genic		0.586758	0.36736	0.515054
PHM5435.25	10	144239494	exon	GRMZM2G136895	0.673423	0.343115	0.560151
PZA01073.1	10	144549995	exon	GRMZM2G127623	0.733032	0.314798	0.608608
PHM3309.8	10	144752780	exon	GRMZM2G086030	0.710706	0.326661	0.588794
PZA02578.1	10	146553963	exon	GRMZM2G155111	0.850711	0.221745	0.745996
PHM3844.14	10	146554012	exon	GRMZM2G155111	0.728409	0.317386	0.604341
PZA00062.4	10	146999711	exon	GRMZM2G340065	0.969731	0.0569825	0.941294
PHM3736.11	10	147762925	exon	GRMZM2G008622	0.553047	0.37217	0.505628
PZA00678.1	10	147762925	exon	GRMZM2G008622	0.559284	0.371461	0.507029
PHM10750.26	10	148332525	exon	GRMZM2G106792	0.941573	0.103974	0.889973
PZA02527.2	10	148488692	Intron	GRMZM2G104658	0.831839	0.240632	0.720234
PZA03402.1	10	148816538	Non genic		0.84382	0.228839	0.736425
PZA03402.2	10	148816800	Non genic		0.946188	0.0966471	0.898168
Mean					0.771703	0.251499	0.688603
