# Supplementary material for: Comparative SNP and Haplotype Analysis Reveals a Higher Genetic Diversity and Rapider LD Decay in Tropical than Temperate Germplasm in Maize
Source: PLoS One. 2011 Sep 15;6(9):e24861. doi: 10.1371/journal.pone.0024861 (PMC3174237; doi:10.1371/journal.pone.0024861)
Supplement: Table S2 — List of 447 maize lines used in the study. Information provided in this supplemental table includes brief name, sample name, origin and adaptation. (XLSX) [file pone.0024861.s003.xlsx]

## Sheet: 447-final
Table S2 447 maize lines used in the study
Brief Name	Sample Name	Origin	Adaptation
178	178	China	Temperate
1127	1127	China	Temperate
5005	5005	China	Temperate
5331	5331	China	Temperate
8112	8112	China	Temperate
9782	9782	China	Temperate
81565	81565	China	Tropical
21-ES	21-ES	China	Tropical
48-2	48-2	China	Temperate
488	488	China	Temperate
698-3	698-3	China	Temperate
A318	A318	China	Tropical
B104	B104	China	Temperate
B73	B73	USA	Temperate
Bn125	Bn125	China	Temperate
BY804	BY804	China	Temperate
C111-30	MAS[206/312]-23-2-1-1-B*9	CIMMYT	Tropical
C111-37	C111-37	CIMMYT	Tropical
C112-25	[CML445/ZM621B]-2-1-2-3-1-BB	CIMMYT	Tropical
C5_RIL10	(P1×P2) RIL10	CIMMYT	Tropical
C5_RIL2	(P1×P2) RIL2	CIMMYT	Tropical
C5_RIL3	(P1×P2) RIL3	CIMMYT	Tropical
C5_RIL34	(P1×P2) RIL34	CIMMYT	Tropical
C5_RIL5	(P1×P2) RIL5	CIMMYT	Tropical
C6_RIL144	(CML444×Malawi) RIL144	CIMMYT	Tropical
C6_RIL175	(CML444×Malawi) RIL175	CIMMYT	Tropical
C6_RIL179	(CML444×Malawi) RIL179	CIMMYT	Tropical
C6_RIL218	(CML444×Malawi) RIL218	CIMMYT	Tropical
C6_RIL249	(CML444×Malawi) RIL249	CIMMYT	Tropical
CML102	CML102	CIMMYT	Tropical
CML103	CML103	CIMMYT	Tropical
CML105	CML105	CIMMYT	Tropical
CML108	CML108	CIMMYT	Tropical
CML117	CML117	CIMMYT	Tropical
CML119	CML119	CIMMYT	Tropical
CML120	CML120	CIMMYT	Tropical
CML127	CML127	CIMMYT	Tropical
CML131	CML131	CIMMYT	Tropical
CML132	CML132	CIMMYT	Tropical
CML133	CML133	CIMMYT	Tropical
CML135	CML135	CIMMYT	Tropical
CML137	CML137	CIMMYT	Tropical
CML139	CML139	CIMMYT	Tropical
CML144	CML144	CIMMYT	Tropical
CML159	CML159	CIMMYT	Tropical
CML161	CML161	CIMMYT	Tropical
CML162	CML162	CIMMYT	Tropical
CML163	CML163	CIMMYT	Tropical
CML168	CML168	CIMMYT	Tropical
CML171	CML171	CIMMYT	Tropical
CML176	CML176	CIMMYT	Tropical
CML179	CML179	CIMMYT	Tropical
CML181	CML181	CIMMYT	Tropical
CML183	CML183	CIMMYT	Tropical
CML184	CML184	CIMMYT	Tropical
CML185	CML185	CIMMYT	Tropical
CML188	CML188	CIMMYT	Tropical
CML191	CML191	CIMMYT	Tropical
CML192	CML192	CIMMYT	Tropical
CML194	CML194	CIMMYT	Tropical
CML197	CML197	CIMMYT	Tropical
CML201	CML201	CIMMYT	Tropical
CML202	CML202	CIMMYT	Tropical
CML204	CML204	CIMMYT	Tropical
CML206	CML206	CIMMYT	Tropical
CML213	CML213	CIMMYT	Tropical
CML215	CML215	CIMMYT	Tropical
CML216	CML216	CIMMYT	Tropical
CML219	CML219	CIMMYT	Tropical
CML264	CML264	CIMMYT	Tropical
CML282	CML282	CIMMYT	Tropical
CML287	CML287	CIMMYT	Tropical
CML297	CML297	CIMMYT	Tropical
CML300	CML300	CIMMYT	Tropical
CML303	CML303	CIMMYT	Tropical
CML304	CML304	CIMMYT	Tropical
CML305	CML305	CIMMYT	Tropical
CML311	CML311	CIMMYT	Tropical
CML312SR	CML312SR	CIMMYT	Tropical
CML316	CML316	CIMMYT	Tropical
CML322	CML322	CIMMYT	Tropical
CML323	CML323	CIMMYT	Tropical
CML324	CML324	CIMMYT	Tropical
CML328	CML328	CIMMYT	Tropical
CML330	CML330	CIMMYT	Tropical
CML341	CML341	CIMMYT	Tropical
CML390	CML390	CIMMYT	Tropical
CML394	CML394	CIMMYT	Tropical
CML395	CML395	CIMMYT	Tropical
CML402	CML402	CIMMYT	Tropical
CML404	CML404	CIMMYT	Tropical
CML411	CML411	CIMMYT	Tropical
CML418	CML418	CIMMYT	Tropical
CML440	CML440	CIMMYT	Tropical
CML441	CML441	CIMMYT	Tropical
CML442	CML442	CIMMYT	Tropical
CML443	CML443	CIMMYT	Tropical
CML444	CML444	CIMMYT	Tropical
CML445	CML445	CIMMYT	Tropical
CML465	CML465	CIMMYT	Tropical
CML468	CML468	CIMMYT	Tropical
CML474	CML474	CIMMYT	Tropical
CML477	CML477	CIMMYT	Tropical
CML479	CML479	CIMMYT	Tropical
CML489	CML489	CIMMYT	Tropical
CML491	CML491	CIMMYT	Tropical
CML496	CML496	CIMMYT	Tropical
CML5	CML5	CIMMYT	Tropical
CML504	CML504	CIMMYT	Tropical
CML505	CML505	CIMMYT	Tropical
CML506	CML506	CIMMYT	Tropical
CML507	CML507	CIMMYT	Tropical
CML508	CML508	CIMMYT	Tropical
CML509	CML509	CIMMYT	Tropical
CML51	CML51	CIMMYT	Tropical
CML510	CML510	CIMMYT	Tropical
CML511	CML511	CIMMYT	Tropical
CML67ev	CML67ev	CIMMYT	Tropical
CML68	CML68	CIMMYT	Tropical
CML78	CML78	CIMMYT	Tropical
CML80	CML80	CIMMYT	Tropical
CML81	CML81	CIMMYT	Tropical
CML82	CML82	CIMMYT	Tropical
CML84	CML84	CIMMYT	Tropical
CML85	CML85	CIMMYT	Tropical
CML86	CML86	CIMMYT	Tropical
CML89	CML89	CIMMYT	Tropical
CML94	CML94	CIMMYT	Tropical
CML96	CML96	CIMMYT	Tropical
CML97	CML97	CIMMYT	Tropical
CML98	CML98	CIMMYT	Tropical
CML99	CML99	CIMMYT	Tropical
CMT_L002	(P69Qc3HC107-1-1#-4-2#-4-B-B-1-4-B-B-B-B-B X CML193)-B-B-2-B-B-B	CIMMYT	Tropical
CMT_L003	(B104/NC300)x(CML285/B104))-2-3-B-B	CIMMYT	Tropical
CMT_L004	(NC300/Tx772)-B-1-B2-B-B	CIMMYT	Tropical
CMT_L005	P591c4 F55-2-2-2-B-B-B	CIMMYT	Tropical
CMT_L006	DTPYC9-F11-2-3-1-2-B	CIMMYT	Tropical
CMT_L007	CL-02841 Ac8928-40-1-1-1-1-B	CIMMYT	Tropical
CMT_L008	CL-04934 (P49C2H12-5-4xP23C2-11-1)-2-2-2-B*10	CIMMYT	Tropical
CMT_L009	LAMA2002-10-1-B	USA	Tropical
CMT_L010	LAMA2002-20-6-B	USA	Tropical
CMT_L011	MBR C6 BC F234-1-B-#-1-1-B-B-B-B-B	CIMMYT	Tropical
CMT_L012	Cuba/Guad C3 F53-3-1-1-B-B-B	CIMMYT	Tropical
CMT_L014	SW1SR/COMPE1-W###52#-19-5-1-B*5	CIMMYT	Tropical
CMT_L015	La Posta Seq.C4 F140-1-1-1	CIMMYT	Tropical
CMT_L016	761B B2 Bco x751B-B-1-1-B-B-B-B-B-B	CIMMYT	Tropical
CMT_L017	Cuba/Guad C3 F125-2-2-1-B-B-B	CIMMYT	Tropical
CMT_L018	P591c4 1y2 GEN F3-1-1-2-B-B-B	CIMMYT	Tropical
CMT_L019	CML-311/MBRC3BcF55-3-1-1-B-B-B	CIMMYT	Tropical
CMT_L020	P590 C7 Blancos F57-1-3-1-B-B-B	CIMMYT	Tropical
CMT_L080	[CML390/CML206]-BB-2-4-BBBB-B-B-B	CIMMYT	Tropical
CMT_L081	ZM521B-66-4-1-1-BB-B-B-B	CIMMYT	Tropical
CMT_L083	INTA-191-2-1-2-B*8-B-B-B	CIMMYT	Tropical
CMT_L084	[LZ956441/LZ966205]-B-3-4-4-B-5-BBBBB-B-B-B	CIMMYT	Tropical
CMT_L085	MAS[206/312]-44-1-5-1-BBBBB-B-B-B	CIMMYT	Tropical
CMT_L086	[CML395/CML440//[LPSC3H144-1-2-2-2-4-#-BB/SC/ZM605#b-19-2-X]-1-2-X-1-1-BB]-1-2-1-1-B]-3-2-1-1-BBB-B-B-B	CIMMYT	Tropical
CMT_L087	[CML312/MAS[MSR/312]-109-3]-B-71-3-BBB-B-B-B	CIMMYT	Tropical
CMT_L088	[CML312/CML445//[TUXPSEQ]C1F2/P49-SR]F2-45-3-2-1-BBB]-1-2-1-1-2-BBB-B-B-B	CIMMYT	Tropical
CMT_L089	[CML312/[TUXPSEQ]C1F2/P49-SR]F2-45-3-2-1-BB//INTA-F2-192-2-1-1-1-BBBB]-1-5-1-1-1-BBB-B-B-B	CIMMYT	Tropical
CMT_L091	MAS[206/312]-215-1-4-1-BBBB-B-B-B	CIMMYT	Tropical
CMT_L092	[CML199/[EV7992#/EV8449-SR]C1F2-334-1(OSU8i)-6-3-Sn]-B-23-2-2-B*4-B-B-B	CIMMYT	Tropical
CMT_L093	[[MSRXPOOL9]C1F2-176-4-7-X-1-B/CML206]-5-2-3-1-BBBBB-B-B-B	CIMMYT	Tropical
CMT_L094	P501SRc0-F2-47-3-1-1-B-B-B-B	CIMMYT	Tropical
CMT_L095	[MSRXPOOL9]C1F2-205-1(OSU23i)-5-3-X-X-1-B//EV7992/EV8449...-3-2-2-1-BBBBB-B-B-B	CIMMYT	Tropical
CMT_L096	[SYN-USB2/SYN-ELIB2]-81-1-1-1-BBB-B-B-B	CIMMYT	Tropical
CMT_L097	[CML444/CML395//DTPWC8F31-1-1-2-2-BB]-4-2-2-1-1-BB-B-B-B	CIMMYT	Tropical
CMT_L098	[CML444/ZSR923S4BULK-2-2-X-X-X-X-1-BB]-1-1-1-2/CML441]-1-1-1-2-BBB-B-B-B	CIMMYT	Tropical
CMT_L099	[CML444/CML395//DTPWC8F31-1-1-2-2-BB]-4-2-2-1-2-BB-B-B-B	CIMMYT	Tropical
CMT_L100	[DRB-F2-180-2/DRB-3-4-1]-X-6-1-3-BB-2-BBBBBB-B-B-B	CIMMYT	Tropical
CMT_L101	[DTPWC8F31-4-2-1-6-B2/CML395//[CML445/ZM621B]-2-1-2-3-1-BB]-3-2-1-1-1-2-B-B-B	CIMMYT	Tropical
CMT_L102	02SADVL2B-#-16-2-1-B-B-B	CIMMYT	Tropical
CMT_L103	02SADVE2B-#-42-1-1-1-1-B-B-B	CIMMYT	Tropical
CMT_L104	02SADVE2B-#-25-1-1-B-B-B	CIMMYT	Tropical
CMT_L105	[CML444/DRB-F2-60-1-1-1-BB//DTPWC8F31-1-1-2-2-BBBBBB]-2-1-1-B-B-B	CIMMYT	Tropical
CMT_L106	02SADVL2B-#-25-1-1-B-B-B	CIMMYT	Tropical
CMT_L107	[DTPWC8F31-4-2-1-6/CML444//ZM521B-66-4-1-1-1-BB]-3-2-1-B-B-B	CIMMYT	Tropical
CMT_L108	[CML442/CML197//[TUXPSEQ]C1F2/P49-SR]F2-45-7-3-2-BBB]-2-1-1-1-1-B*4-1-B-B	CIMMYT	Tropical
CMT_L109	[SYN-USAB2/SYN-ELIB2]-35-2-3-1-BBB-1-B-B	CIMMYT	Tropical
CMT_L110	[(CML395/CML444)-B-4-1-3-1-B/CML395//DTPWC8F31-1-1-2-2]-5-1-2-2-BB-B-B-B	CIMMYT	Tropical
CMT_L111	MAS[206/312]-23-2-1-1-B*6-B-B-B	CIMMYT	Tropical
CMT_L112	[CML198/ZSR923S4BULK-2-2-X-X-X-X-1-BB]-3-3-1-1-2-B*8-B-B-B	CIMMYT	Tropical
CMT_L113	[CML198/LPSC3H144-1-2-2-2-2-#-BB]-1-4-1-1-4-B*4-B-B-B	CIMMYT	Tropical
CMT_L114	[SYN-USAB2/SYN-ELIB2]-12-1-1-1-B*4-B-B-B	CIMMYT	Tropical
CMT_L116	MBR/MDR C3 Bc F1-1-1-1-B-3-2-B	CIMMYT	Tropical
CMT_L118	MBR C5 Bc F4-1-2-2-B-1-2-B	CIMMYT	Tropical
CMT_L119	MBR C5 Bc F8-1-1-1-B-2-2-B	CIMMYT	Tropical
CMT_L121	MBR C5 Bc F13-3-2-1-B-4-2-B	CIMMYT	Tropical
CMT_L123	CML311/MBR C3 Bc F3-1-1-1-B-B-B	CIMMYT	Tropical
CMT_L124	CML311/MBR C3 Bc F43-2-1-1-B-B-B	CIMMYT	Tropical
CMT_L125	CML311/MBR C3 Bc F3-1-1-2-B-B	CIMMYT	Tropical
CMT_L126	CML311/MBR C3 Bc F35-2-2-1-B-B	CIMMYT	Tropical
CMT_L127	CML380xMBR/MDR C3 Bc F21-1-1-2-B-B-B-B-3-1-B-B-B	CIMMYT	Tropical
CMT_L128	CML311/MBR C3 Bc F23-1-2-1-B-B-B	CIMMYT	Tropical
CMT_L129	CML311/MBR C3 Bc F65-1-2-2-B-B-B	CIMMYT	Tropical
CMT_L130	CML311/MBR C3 Bc F95-2-2-1-B-B-B	CIMMYT	Tropical
CMT_L133	MBR E.T(W )C3 S5/SINTxMBR F41-1-1-1-B-B-B	CIMMYT	Tropical
CMT_L136	P590 C7 Blancos F57-1-3-1-B-B-B	CIMMYT	Tropical
CMT_L139	CML384xMBR/MDR C3 Bc F58-2-1-3-B-B-B-B-3-1-B-B-B	CIMMYT	Tropical
CMT_L140	CML311/MBR C3 Bc F35-1-2-1-B-B-B	CIMMYT	Tropical
CMT_L153	(CUBA/GUAD C1 F27-4-3-3-B-1-Bx[KILIMA ST94A]-30/MSV-03-2-10-B-2-B-B)-160-1-B-3-B	CIMMYT	Tropical
CMT_L189	ECA-MOROSR( BC1) F2-7-ECAVEE7/PL15QPMC7SRC1F2//POOL15QPMSR-B-4-B-B	CIMMYT	Tropical
CMT_L190	ECA-MOROSR( BC1) F2-7-ECAVEE7/PL15QPMC7SRC1F2//POOL15QPMSR-B-86-B-B	CIMMYT	Tropical
CMT_L193	SYNTHSR/PL15QPMC7SRC1F2//POOL15QPMSR-B-83-B-B	CIMMYT	Tropical
CMT_L195	CML445/CML144//CML159//POOL15QPMSR-B-2-B-B	CIMMYT	Tropical
CMT_L196	CML384/CML144//CML159//POOL15QPMSR-B-52-B-B	CIMMYT	Tropical
CMT_L197	CML445/CML144//CML159//POOL15QPMSR-B-55-B-B	CIMMYT	Tropical
CMT_L200	CML222/CML144//CML159//POOL15QPMSR-B-3-B-B	CIMMYT	Tropical
CMT_L207	CML445/CML144//CML159//POOL15QPMSR-B-36-B-B	CIMMYT	Tropical
CMT_L208	CML221/CML144//CML159//POOL15QPMSR-B-48-B-B	CIMMYT	Tropical
CMT_L216	CML389/CML144//CML159//POOL15QPMSR-B-6-B-B	CIMMYT	Tropical
CMT_L218	DTPYC9-F46-3-9-1-1-B-B	CIMMYT	Tropical
CMT_L219	La Posta Seq C7-F64-2-6-2-1-B-B-B	CIMMYT	Tropical
CMT_L220	La Posta Seq C7-F180-3-1-1-1-B-B-B	CIMMYT	Tropical
CMT_L221	DTPYC9-F46-1-2-1-2-B-B	CIMMYT	Tropical
CMT_L222	La Posta Seq C7-F31-2-3-1-1-B-B-B	CIMMYT	Tropical
CMT_L223	La Posta Seq C7-F86-1-1-1-1-B-B-B	CIMMYT	Tropical
CMT_L224	La Posta Seq C7-F96-1-2-1-2-B-B	CIMMYT	Tropical
CMT_L225	La Posta Seq C7-F64-2-6-1-2-B-B-B	CIMMYT	Tropical
CMT_L226	La Posta Seq C7-F125-2-1-1-2-B-B-B	CIMMYT	Tropical
CMT_L227	La Posta Seq C7-F64-2-8-1-2-B-B	CIMMYT	Tropical
CMT_L228	La Posta Seq C7-F96-1-1-1-B-B	CIMMYT	Tropical
CMT_L229	La Posta Seq C7-F180-1-1-2-2-B-B-B	CIMMYT	Tropical
CN_BI_02_06	(Huangzao4×Mo17)×Huangzao4 BC4F2 HS7-6-R11	China	Temperate
CN_BI_02_08	(Huangzao4×Mo17)×Huangzao4 BC4F2 HS7-6-R11	China	Temperate
CN_BI_03_04	(Chang7-2×SH15)×Chang7-2 BC4F2 HS11-4-R5	China	Temperate
CN_BI_04_01	(Chang7-2×Qi319)×Chang7-2 BC4F2 HS12-1-R1	China	Temperate
CN_BI_04_08	(Chang7-2xQi319)xChang7-2 BC4F2 HS12-9-R10	China	Temperate
CN_BI_05_01	(Ye478×Ji1037)×Ye478 BC4F2 HS14-1-R1	China	Temperate
CN_BI_06_02	(Ye478×SH15)×Ye478 BC4F2 HS15-2-R5	China	Temperate
CN_BI_06_03	(Ye478×SH15)×Ye478 BC4F2 HS15-3-R8	China	Temperate
CN_BI_06_04	(Ye478×SH15)×Ye478 BC4F2 HS15-4-R10	China	Temperate
CN_BI_06_05	(Ye478×SH15)×Ye478 BC4F2 HS15-5-R11	China	Temperate
CN_BI_06_06	(Ye478×SH15)×Ye478 BC4F2 HS15-6-R13	China	Temperate
CN_BI_06_07	(Ye478×SH15)×Ye478 BC4F2 HS15-7-R14	China	Temperate
CN_BI_06_08	(Ye478×SH15)×Ye478 BC4F2 HS15-8-R15	China	Temperate
CN_BI_07_05	(Ye478×Zhongzi01)×Ye478 BC4F2 HS16-6-R8	China	Temperate
CN_BI_07_06	(Ye478×Zhongzi01)×Ye478 BC4F2 HS16-7-R9	China	Temperate
CN_BI_07_07	(Ye478×Zhongzi01)×Ye478 BC4F2 HS16-8-R10	China	Temperate
CN_BI_07_10	(Ye478×Zhongzi01)×Ye478 BC4F2 HS16-11-R14	China	Temperate
CN_BI_07_11	(Ye478×Zhongzi01)×Ye478 BC4F2 HS16-12-R15	China	Temperate
CN_BI_11_03	(Ye478×JI1037)×Ye478 BC4F2-54-8 Lx54-8	China	Temperate
CN_BI_12_01	(Ye478×SH15)×Ye478 BC4F2-63-3 Lx63-3	China	Temperate
CN_BI_12_02	(Ye478×SH15)×Ye478 BC4F2-69-11 Lx69-11	China	Temperate
CN_BI_12_03	(Ye478×SH15)×Ye478 BC4F2-69-12 Lx69-12	China	Temperate
CN_BI_23_01	(Qi205×Dan340) BC2F4-1-26-1 XZY372-1	China	Temperate
CN_BI_23_02	(Qi205×Dan340) BC2F4-1-27-1 XZY420-1	China	Temperate
CN_BI_23_03	(Qi205×Dan340) BC2F4-1-47-1 XZY405-1	China	Temperate
CN_BI_23_04	(Qi205×Dan340) BC2F4-1-61-1 XZY357-1	China	Temperate
CN_BI_23_05	(Qi205×Dan340) BC2F4-1-106-1 XZY407-1	China	Temperate
CN_BI_24_01	(Dan340×Tai9537) BC2F4-1-9-1 XZY468-1	China	Temperate
CN_BI_24_02	(Dan340×Tai9537) BC2F4-1-49-1 XZY429-1	China	Temperate
CN_BI_24_03	(Dan340×Tai9537) BC2F4-1-58-1 XZY419-1	China	Temperate
CN_BI_26_01	(Qi319×Hai9-21) BC2F4-1-17-1 XZY460-1	China	Temperate
CN_BI_26_02	(Qi319×Hai9-21) BC2F4-1-32-1 XZY481-1	China	Temperate
CN_BI_26_03	(Qi319×Hai9-21) BC2F4-1-50-1 XZY411-1	China	Temperate
CN_BI_26_04	(Qi319×Hai9-21) BC2F4-1-87-1 XZY356-1	China	Temperate
CN_BI_26_05	(Qi319×Hai9-21) BC2F4-1-116-1 XZY403-1	China	Temperate
CN_BI_27_01	(Qi319×TS6047) BC2F4-1-31-1 XZY454-1	China	Temperate
CN_BI_27_02	(Qi319×TS6047) BC2F4-1-42-1 XZY348-1	China	Temperate
CN_BI_27_03	(Qi319×TS6047) BC2F4-1-59-1 XZY463-1	China	Temperate
CN_BI_27_04	(Qi319×TS6047) BC2F4-1-63-1 XZY345-1	China	Temperate
CN_BI_28_01	(Qi319×Shen118) BC2F4-2-10-1 XZY476-1	China	Temperate
CN_BI_28_02	(Qi319×Shen118) BC2F4-2-51-1 XZY359-1	China	Temperate
CN_BI_28_03	(Qi319×Shen118) BC2F4-2-66-1 XZY342-1	China	Temperate
CN_BI_28_04	(Qi319×Shen118) BC2F4-2-81-1 XZY404-1	China	Temperate
CN_BI_28_05	(Qi319×Shen118) BC2F4-2-180-1 XZY364-1	China	Temperate
CN_BI_29_01	(Qi319×Cai11-8) BC2F4-1-6-1 XZY409-1	China	Temperate
CN_BI_29_02	(Qi319×Cai11-8) BC2F4-1-22-1 XZY425-1	China	Temperate
CN_BI_30_01	(Ye478×Cai11-8) BC2F4-1-43-1 XZY501-1	China	Temperate
CN_BI_30_02	(Ye478×Cai11-8) BC2F4-1-45-1 XZY506-1	China	Temperate
CN_BI_30_03	(Ye478×Cai11-8) BC2F4-1-57-1 XZY505-1	China	Temperate
CN_BI_30_04	(Ye478×Cai11-8) BC2F4-1-147-1 XZY470-1	China	Temperate
CN_BI_31_01	(Ye478×B84) BC2F4-1-30-1 XZY444-1	China	Temperate
CN_BI_31_02	(Ye478×B84) BC2F4-1-31-1 XZY492-1	China	Temperate
CN_BI_31_03	(Ye478×B84) BC2F4-1-65-1 XZY452-1	China	Temperate
CN_BI_31_04	(Ye478×B84) BC2F4-1-71-1 XZY507-1	China	Temperate
CN_BI_32_01	(Ye478×Hai9-21) BC2F4-2-21-1 XZY382-1	China	Temperate
CN_BI_32_02	(Ye478×Hai9-21) BC2F4-2-23-1 XZY423-1	China	Temperate
CN_BI_32_03	(Ye478×Hai9-21) BC2F4-2-40-1 XZY504-1	China	Temperate
CN_BI_32_04	(Ye478×Hai9-21) BC2F4-2-60-1 XZY385-1	China	Temperate
CN_BI_32_05	(Ye478×Hai9-21) BC2F4-2-79-1 XZY399-1	China	Temperate
CN_BI_33_01	(Ye478×TS6047) BC2F4-1-24-1 XZY400-1	China	Temperate
CN_BI_33_02	(Ye478×TS6047) BC2F4-1-29-1 XZY495-1	China	Temperate
CN_BI_33_03	(Ye478×TS6047) BC2F4-1-30-1 XZY484-1	China	Temperate
CN_BI_33_04	(Ye478×TS6047) BC2F4-1-82-1 XZY371-1	China	Temperate
CN_BI_33_05	(Ye478×TS6047) BC2F4-1-101-1 XZY448-1	China	Temperate
CN_BI_34_01	(Jinhuang96B×Qi319) BC2F3-68 Q-1-68	China	Temperate
CN_BI_34_02	(Jinhuang96B×Qi319) BC2F3-154 Q-1-154	China	Temperate
CN_BI_35_01	(Qi319×Zhongzi01) BC2F3-11 Q-2-11	China	Temperate
CN_BI_35_02	(Qi319×Zhongzi01) BC2F3-14 Q-2-14	China	Temperate
CN_BI_35_03	(Qi319×Zhongzi01) BC2F3-63 Q-2-63	China	Temperate
CN_BI_35_04	(Qi319×Zhongzi01) BC2F3-65 Q-2-65	China	Temperate
CN_BI_37_01	(Dan340×Qi319) BC2F3-150 Q-3-150	China	Temperate
CN_BI_38_01	(Qi319×K22) BC2F3-89 Q-4-89	China	Temperate
CN_BI_38_02	(Qi319×K22) BC2F3-91 Q-4-91	China	Temperate
CN_BI_39_01	(8065×Qi319) BC2F3-2 Q-5-2	China	Temperate
CN_BI_39_02	(8065×Qi319) BC2F3-24 Q-5-24	China	Temperate
CN_BI_39_03	(8065×Qi319) BC2F3-49 Q-5-49	China	Temperate
CN_BI_39_04	(8065×Qi319) BC2F3-185 Q-5-185	China	Temperate
CN_BI_39_05	(8065×Qi319) BC2F3-194 Q-5-194	China	Temperate
CN_BI_40_01	(Chuan321×Qi319) BC2F3-34 Q-6-34	China	Temperate
CN_BI_41_02	(Qi319×Zi330) BC2F3-175 Q-7-175	China	Temperate
CN_BI_42_01	(Qi319×Ji477) BC2F3-59 Q-8-59	China	Temperate
CN_BI_42_02	(Qi319×Ji477) BC2F3-164 Q-8-164	China	Temperate
CN_BI_43_02	(178×Qi319) BC2F3-37 Q-9-37	China	Temperate
CN_BI_43_03	(178×Qi319) BC2F3-88 Q-9-88	China	Temperate
CN_BI_43_04	(178×Qi319) BC2F3-188 Q-9-188	China	Temperate
CN_BI_44_01	(7922×Qi319) BC2F3-138 Q-10-138	China	Temperate
CN_BI_44_02	(7922×Qi319) BC2F3-175 Q-10-175	China	Temperate
CN_BI_44_03	(7922×Qi319) BC2F3-195 Q-10-195	China	Temperate
CN_BI_45_01	(Qi319×B73) BC2F3-43 Q-11-43	China	Temperate
CN_BI_46_01	(Qi319×U8112) BC2F3-151 Q-13-151	China	Temperate
CN_BI_46_02	(Qi319×U8112) BC2F3-197 Q-13-197	China	Temperate
CN_BI_48_01	(Ye478×U8112) BC2F3-200 Y-1-200	China	Temperate
CN_BI_49_01	(Ye478×Ye488) BC2F3-166 Y-2-166	China	Temperate
CN_BI_50_01	(Ye478×Dan599) BC2F3-152 Y-6-152	China	Temperate
CN_BI_51_01	(Ye478×Mo17) BC2F3-30 Y-7-30	China	Temperate
CN_BI_51_02	(Ye478×Mo17) BC2F3-160 Y-7-160	China	Temperate
CN_BI_52_01	(Ye478×Qi319) BC2F3-80 Y-8-60	China	Temperate
CN_BI_52_02	(Ye478×Qi319) BC2F3-93 Y-8-93	China	Temperate
CN_BI_53_01	(Ye478×V9) BC2F3-43 Y-9-43	China	Temperate
CN_BI_53_03	(Ye478×V9) BC2F3-141 Y-9-141	China	Temperate
CN_BI_54_01	(K14×Chang7-2) BC2F3-104 C-1-104	China	Temperate
CN_BI_54_02	(K14×Chang7-2) BC2F3-135 C-1-135	China	Temperate
CN_BI_55_01	(Chang7-2×DHuang212) BC2F3-45 C-2-45	China	Temperate
CN_BI_56_02	(502×Chang7-2) BC2F3-185 C-3-185	China	Temperate
CN_BI_58_01	(Shuang105×Chang7-2) BC2F3-84 C-6-84	China	Temperate
Dou321	Dou321	China	Temperate
Duzi	Duzi	China	Tropical
Guanhua	Guanhua	China	Tropical
H-16	H-16	CIMMYT	Tropical
Huangzao4	Huangzao4	China	Temperate
HY_RIL433	(Huangzao4×Ye107) RIL433	China	Temperate
HY_RIL437	(Huangzao4×Ye107) RIL437	China	Temperate
HY_RIL439	(Huangzao4×Ye107) RIL439	China	Temperate
HY_RIL472	(Huangzao4×Ye107) RIL472	China	Temperate
HY_RIL552	(Huangzao4×Ye107) RIL552	China	Temperate
Jiao51	Jiao51	China	Temperate
JinHuang59	JinHuang59	China	Temperate
KB06B	P100C6-200-1-1-B***	CIMMYT	Tropical
KBO07B0B27-11	P300C5S1B-2-3-2#-#1-2-B-B-B-B-B-B-B	CIMMYT	Tropical
Ki3	Ki3	CIMMYT	Tropical
Kilima30/MSV	Kilima30/MSV-03-2-10-B-B-B	CIMMYT	Tropical
L102	L102	China	Temperate
LAMA2002-60-9-B	LAMA2002-60-9-B	USA	Tropical
Landrace_1	Landrace_1	China	Temperate
Landrace_2	Landrace_2	China	Temperate
Landrace_3	Landrace_3	China	Temperate
Landrace_4	Landrace_4	China	Temperate
Landrace_5	Landrace_5	China	Temperate
Landrace_6	Landrace_6	China	Temperate
Liaoju311	Liaoju311	China	Temperate
M0113	M0113	China	Temperate
Malawi	Malawi	CIMMYT	Tropical
MAS_117	MAS[MSR/312]-117-2-2-1-B*4	CIMMYT	Tropical
Mo17	Mo17	China	Temperate
Nan21-3	Nan21-3	China	Temperate
P1	P1	CIMMYT	Tropical
P136	P136	China	Temperate
P138	P138	China	Temperate
P2	P2	CIMMYT	Tropical
P27	P27	China	Temperate
P73TLC3	P73TLC3#-111-2-4-#-#-B-B-B-B (Padre res)	CIMMYT	Tropical
P84F27	P84F27-B-B-B	CIMMYT	Tropical
PI10	PI10	China	Temperate
PI143	PI143	China	Temperate
R08	R08	China	Temperate
R09	R09	China	Temperate
R1	R1	CIMMYT	Tropical
R15	R15	China	Temperate
Shuang105	Shuang105	China	Temperate
ShuangM9	ShuangM9	China	Tropical
Syn3	Syn3	China	Temperate
Tai9537	Tai9537	China	Temperate
TS6047	TS6047	China	Temperate
TZI8	TZI8	China	Tropical
V351-8	[CML389/CML176]-B-29-2-2-6-1-B	CIMMYT	Tropical
V365-64	[GQL5/[GQL5/CML202]F2-3sx]-11-4-1-1-BBB	CIMMYT	Tropical
V376-2837/3	V376-2837/3	CIMMYT	Tropical
V418-4/3	[CML389/CML176]-B-29-2-2-B*5	CIMMYT	Tropical
V479-152	[CML159/[CML159/[MSRXPOOL9]C1F2-205-1(OSU23i)-5-3-X-X-1-BB]F2-3sx	CIMMYT	Tropical
V488-21	V488-21	CIMMYT	Tropical
VL05101	VL05101	CIMMYT	Tropical
VL0510821	VL0510821	CIMMYT	Tropical
VL0512442	VL0512442	CIMMYT	Tropical
VL0512447	VL0512447	CIMMYT	Tropical
VL0512452	VL0512452	CIMMYT	Tropical
VL0512464	VL0512464	CIMMYT	Tropical
VL05128	VL05128	CIMMYT	Tropical
VL052	VL052	CIMMYT	Tropical
VL05200	VL05200	CIMMYT	Tropical
VL05206	VL05206	CIMMYT	Tropical
VL0523	VL0523	CIMMYT	Tropical
VL0524	VL0524	CIMMYT	Tropical
VL05353	VL05353	CIMMYT	Tropical
VL054178	VL054178	CIMMYT	Tropical
VL054612	VL054612	CIMMYT	Tropical
VL05466	VL05466	CIMMYT	Tropical
VL054794	VL054794	CIMMYT	Tropical
VL054813	VL054813	CIMMYT	Tropical
VL05482	VL05482	CIMMYT	Tropical
VL05483	VL05483	CIMMYT	Tropical
VL054881	VL054881	CIMMYT	Tropical
VL055	VL055	CIMMYT	Tropical
VL0556	VL0556	CIMMYT	Tropical
VL05561	VL05561	CIMMYT	Tropical
VL0558	VL0558	CIMMYT	Tropical
VL05610	VL05610	CIMMYT	Tropical
VL05615	VL05615	CIMMYT	Tropical
VL05616	VL05616	CIMMYT	Tropical
VL05621	VL05621	CIMMYT	Tropical
VL056282	VL056282	CIMMYT	Tropical
VL056883	VL056883	CIMMYT	Tropical
VL056942	VL056942	CIMMYT	Tropical
VL057180	VL057180	CIMMYT	Tropical
VL057196	VL057196	CIMMYT	Tropical
VL057208	VL057208	CIMMYT	Tropical
VL057903	VL057903	CIMMYT	Tropical
VL057967	VL057967	CIMMYT	Tropical
VL057982	VL057982	CIMMYT	Tropical
VL058	VL058	CIMMYT	Tropical
VL058014	VL058014	CIMMYT	Tropical
VL058025	VL058025	CIMMYT	Tropical
VL058058	VL058058	CIMMYT	Tropical
VL058454	VL058454	CIMMYT	Tropical
VL058553	VL058553	CIMMYT	Tropical
VL058589	VL058589	CIMMYT	Tropical
VL059449	VL059449	CIMMYT	Tropical
VL059555	VL059555	CIMMYT	Tropical
VL059556	VL059556	CIMMYT	Tropical
VL059564	VL059564	CIMMYT	Tropical
VL062784	VL062784	CIMMYT	Tropical
VL062785	VL062785	CIMMYT	Tropical
VL06378	VL06378	CIMMYT	Tropical
VL06380	VL06380	CIMMYT	Tropical
VL06382	VL06382	CIMMYT	Tropical
VL06384	VL06384	CIMMYT	Tropical
XB_RIL196	(X178×B73) RIL196	China	Temperate
XB_RIL199	(X178×B73) RIL199	China	Temperate
XB_RIL214	(X178×B73) RIL214	China	Temperate
XB_RIL216	(X178×B73) RIL216	China	Temperate
XB_RIL219	(X178×B73) RIL219	China	Temperate
XU05	XU05	China	Temperate
Ye107	Ye107	China	Temperate
Yuzong BC15-2	Yuzong BC15-2	China	Temperate
ZhongMiao28	ZhongMiao28	China	Temperate
ZhongZong	ZhongZong 4C1-3-2-2-b-5-2-1-b	China	Temperate
